# Supplementary material for: Evolutionary Conserved Cysteines Function as cis-Acting Regulators of Arabidopsis PIN-FORMED 2 Distribution
Source: Int J Mol Sci. 2017 Oct 29;18(11):2274. doi: 10.3390/ijms18112274 (PMC5713244; doi:10.3390/ijms18112274)
Supplement: Supplementary file 1 [file ijms-18-02274-s001.zip]

Archive with 10 entries (7 files):
- Retzer Supplementary Data/
- Retzer Supplementary Data/AtPIN2_finalmodel.pdb
- __MACOSX/
- __MACOSX/Retzer Supplementary Data/
- __MACOSX/Retzer Supplementary Data/._AtPIN2_finalmodel.pdb
- Retzer Supplementary Data/AtPIN2_HD.mp4
- __MACOSX/Retzer Supplementary Data/._AtPIN2_HD.mp4
- Retzer Supplementary Data/Supplementary Information.docx
- __MACOSX/Retzer Supplementary Data/._Supplementary Information.docx
- __MACOSX/._Retzer Supplementary Data
