# Supplementary material for: Evolutionary Conserved Cysteines Function as cis-Acting Regulators of Arabidopsis PIN-FORMED 2 Distribution
Source: Int J Mol Sci. 2017 Oct 29;18(11):2274. doi: 10.3390/ijms18112274 (PMC5713244; doi:10.3390/ijms18112274)
Supplement: Supplementary file 1 [file ijms-18-02274-s001.zip › Retzer Supplementary Data/AtPIN2_finalmodel.pdb]

HELIX    1   1 ASP      6  ARG     29  1                                  24
HELIX    2   2 THR     35  PHE     58  1                                  24
HELIX    3   3 MET     67  PHE     92  1                                  26
HELIX    4   4 LEU     98  ALA    123  1                                  26
HELIX    5   5 MET    133  GLU    153  1                                  21
HELIX    6   6 ASN    501  SER    517  1                                  17
HELIX    7   7 ILE    527  MET    551  1                                  25
HELIX    8   8 LYS    562  ILE    587  1                                  26
HELIX    9   9 GLY    591  GLU    615  1                                  25
HELIX   10  10 ILE    622  TYR    642  1                                  21
ATOM      1  N   MET     1     -57.564 -43.521  29.161  1.00  0.00           N  
ATOM      2  H1  MET     1     -57.411 -42.884  29.932  1.00  0.00           H  
ATOM      3  H2  MET     1     -58.182 -43.089  28.489  1.00  0.00           H  
ATOM      4  H3  MET     1     -57.991 -44.358  29.546  1.00  0.00           H  
ATOM      5  CA  MET     1     -56.262 -43.845  28.539  1.00  0.00           C  
ATOM      6  HA  MET     1     -55.688 -44.421  29.266  1.00  0.00           H  
ATOM      7  CB  MET     1     -56.400 -44.705  27.267  1.00  0.00           C  
ATOM      8  HB2 MET     1     -55.400 -45.014  26.959  1.00  0.00           H  
ATOM      9  HB3 MET     1     -56.961 -45.612  27.498  1.00  0.00           H  
ATOM     10  CG  MET     1     -57.056 -43.991  26.073  1.00  0.00           C  
ATOM     11  HG2 MET     1     -56.587 -43.017  25.932  1.00  0.00           H  
ATOM     12  HG3 MET     1     -56.855 -44.574  25.173  1.00  0.00           H  
ATOM     13  SD  MET     1     -58.853 -43.757  26.192  1.00  0.00           S  
ATOM     14  CE  MET     1     -59.427 -45.398  25.666  1.00  0.00           C  
ATOM     15  HE1 MET     1     -59.077 -46.160  26.362  1.00  0.00           H  
ATOM     16  HE2 MET     1     -60.517 -45.412  25.638  1.00  0.00           H  
ATOM     17  HE3 MET     1     -59.045 -45.618  24.668  1.00  0.00           H  
ATOM     18  C   MET     1     -55.473 -42.565  28.283  1.00  0.00           C  
ATOM     19  O   MET     1     -56.062 -41.487  28.195  1.00  0.00           O  
ATOM     20  N   ILE     2     -54.150 -42.691  28.151  1.00  0.00           N  
ATOM     21  H   ILE     2     -53.752 -43.604  28.348  1.00  0.00           H  
ATOM     22  CA  ILE     2     -53.200 -41.620  27.810  1.00  0.00           C  
ATOM     23  HA  ILE     2     -53.119 -40.972  28.683  1.00  0.00           H  
ATOM     24  CB  ILE     2     -51.802 -42.243  27.551  1.00  0.00           C  
ATOM     25  HB  ILE     2     -51.541 -42.827  28.435  1.00  0.00           H  
ATOM     26  CG2 ILE     2     -51.787 -43.201  26.340  1.00  0.00           C  
ATOM     27 HG21 ILE     2     -50.848 -43.752  26.307  1.00  0.00           H  
ATOM     28 HG22 ILE     2     -52.598 -43.924  26.410  1.00  0.00           H  
ATOM     29 HG23 ILE     2     -51.899 -42.640  25.411  1.00  0.00           H  
ATOM     30  CG1 ILE     2     -50.732 -41.145  27.388  1.00  0.00           C  
ATOM     31 HG12 ILE     2     -50.940 -40.549  26.498  1.00  0.00           H  
ATOM     32 HG13 ILE     2     -50.788 -40.495  28.256  1.00  0.00           H  
ATOM     33  CD1 ILE     2     -49.291 -41.656  27.294  1.00  0.00           C  
ATOM     34 HD11 ILE     2     -49.138 -42.162  26.343  1.00  0.00           H  
ATOM     35 HD12 ILE     2     -48.607 -40.808  27.351  1.00  0.00           H  
ATOM     36 HD13 ILE     2     -49.078 -42.341  28.114  1.00  0.00           H  
ATOM     37  C   ILE     2     -53.680 -40.745  26.636  1.00  0.00           C  
ATOM     38  O   ILE     2     -54.155 -41.256  25.619  1.00  0.00           O  
ATOM     39  N   THR     3     -53.546 -39.421  26.768  1.00  0.00           N  
ATOM     40  H   THR     3     -53.157 -39.051  27.625  1.00  0.00           H  
ATOM     41  CA  THR     3     -53.913 -38.460  25.712  1.00  0.00           C  
ATOM     42  HA  THR     3     -54.676 -38.914  25.079  1.00  0.00           H  
ATOM     43  CB  THR     3     -54.521 -37.165  26.279  1.00  0.00           C  
ATOM     44  HB  THR     3     -54.948 -36.609  25.444  1.00  0.00           H  
ATOM     45  CG2 THR     3     -55.633 -37.386  27.302  1.00  0.00           C  
ATOM     46 HG21 THR     3     -55.246 -37.879  28.194  1.00  0.00           H  
ATOM     47 HG22 THR     3     -56.061 -36.424  27.586  1.00  0.00           H  
ATOM     48 HG23 THR     3     -56.416 -38.005  26.863  1.00  0.00           H  
ATOM     49  OG1 THR     3     -53.526 -36.352  26.857  1.00  0.00           O  
ATOM     50  HG1 THR     3     -53.380 -36.678  27.779  1.00  0.00           H  
ATOM     51  C   THR     3     -52.725 -38.106  24.814  1.00  0.00           C  
ATOM     52  O   THR     3     -51.563 -38.223  25.211  1.00  0.00           O  
ATOM     53  N   GLY     4     -53.004 -37.547  23.632  1.00  0.00           N  
ATOM     54  H   GLY     4     -53.967 -37.500  23.333  1.00  0.00           H  
ATOM     55  CA  GLY     4     -51.985 -36.959  22.752  1.00  0.00           C  
ATOM     56  HA2 GLY     4     -51.247 -37.723  22.503  1.00  0.00           H  
ATOM     57  HA3 GLY     4     -52.462 -36.636  21.827  1.00  0.00           H  
ATOM     58  C   GLY     4     -51.235 -35.751  23.341  1.00  0.00           C  
ATOM     59  O   GLY     4     -50.283 -35.284  22.723  1.00  0.00           O  
ATOM     60  N   LYS     5     -51.631 -35.252  24.525  1.00  0.00           N  
ATOM     61  H   LYS     5     -52.419 -35.696  24.979  1.00  0.00           H  
ATOM     62  CA  LYS     5     -50.937 -34.185  25.271  1.00  0.00           C  
ATOM     63  HA  LYS     5     -50.212 -33.700  24.614  1.00  0.00           H  
ATOM     64  CB  LYS     5     -51.948 -33.116  25.733  1.00  0.00           C  
ATOM     65  HB2 LYS     5     -52.583 -33.545  26.510  1.00  0.00           H  
ATOM     66  HB3 LYS     5     -51.395 -32.288  26.180  1.00  0.00           H  
ATOM     67  CG  LYS     5     -52.866 -32.553  24.626  1.00  0.00           C  
ATOM     68  HG2 LYS     5     -53.506 -33.352  24.251  1.00  0.00           H  
ATOM     69  HG3 LYS     5     -53.513 -31.798  25.075  1.00  0.00           H  
ATOM     70  CD  LYS     5     -52.119 -31.913  23.444  1.00  0.00           C  
ATOM     71  HD2 LYS     5     -51.518 -31.078  23.809  1.00  0.00           H  
ATOM     72  HD3 LYS     5     -51.462 -32.653  22.983  1.00  0.00           H  
ATOM     73  CE  LYS     5     -53.117 -31.412  22.389  1.00  0.00           C  
ATOM     74  HE2 LYS     5     -53.725 -32.261  22.060  1.00  0.00           H  
ATOM     75  HE3 LYS     5     -53.785 -30.678  22.848  1.00  0.00           H  
ATOM     76  NZ  LYS     5     -52.439 -30.814  21.211  1.00  0.00           N  
ATOM     77  HZ1 LYS     5     -51.887 -29.999  21.434  1.00  0.00           H  
ATOM     78  HZ2 LYS     5     -51.828 -31.493  20.749  1.00  0.00           H  
ATOM     79  HZ3 LYS     5     -53.096 -30.576  20.479  1.00  0.00           H  
ATOM     80  C   LYS     5     -50.108 -34.743  26.437  1.00  0.00           C  
ATOM     81  O   LYS     5     -48.992 -34.285  26.656  1.00  0.00           O  
ATOM     82  N   ASP     6     -50.577 -35.799  27.109  1.00  0.00           N  
ATOM     83  H   ASP     6     -51.514 -36.119  26.901  1.00  0.00           H  
ATOM     84  CA  ASP     6     -49.742 -36.617  28.013  1.00  0.00           C  
ATOM     85  HA  ASP     6     -49.327 -35.980  28.795  1.00  0.00           H  
ATOM     86  CB  ASP     6     -50.586 -37.719  28.668  1.00  0.00           C  
ATOM     87  HB2 ASP     6     -51.082 -38.289  27.882  1.00  0.00           H  
ATOM     88  HB3 ASP     6     -49.924 -38.396  29.212  1.00  0.00           H  
ATOM     89  CG  ASP     6     -51.637 -37.184  29.637  1.00  0.00           C  
ATOM     90  OD1 ASP     6     -51.249 -36.802  30.768  1.00  0.00           O  
ATOM     91  OD2 ASP     6     -52.824 -37.144  29.238  1.00  0.00           O  
ATOM     92  C   ASP     6     -48.564 -37.270  27.270  1.00  0.00           C  
ATOM     93  O   ASP     6     -47.463 -37.388  27.810  1.00  0.00           O  
ATOM     94  N   MET     7     -48.772 -37.622  25.997  1.00  0.00           N  
ATOM     95  H   MET     7     -49.727 -37.576  25.654  1.00  0.00           H  
ATOM     96  CA  MET     7     -47.747 -38.140  25.087  1.00  0.00           C  
ATOM     97  HA  MET     7     -47.397 -39.092  25.486  1.00  0.00           H  
ATOM     98  CB  MET     7     -48.411 -38.411  23.727  1.00  0.00           C  
ATOM     99  HB2 MET     7     -49.271 -39.062  23.889  1.00  0.00           H  
ATOM    100  HB3 MET     7     -48.766 -37.470  23.308  1.00  0.00           H  
ATOM    101  CG  MET     7     -47.481 -39.078  22.706  1.00  0.00           C  
ATOM    102  HG2 MET     7     -46.667 -38.391  22.478  1.00  0.00           H  
ATOM    103  HG3 MET     7     -47.052 -39.979  23.147  1.00  0.00           H  
ATOM    104  SD  MET     7     -48.271 -39.520  21.133  1.00  0.00           S  
ATOM    105  CE  MET     7     -49.328 -40.900  21.654  1.00  0.00           C  
ATOM    106  HE1 MET     7     -50.083 -40.550  22.358  1.00  0.00           H  
ATOM    107  HE2 MET     7     -49.828 -41.322  20.781  1.00  0.00           H  
ATOM    108  HE3 MET     7     -48.720 -41.673  22.125  1.00  0.00           H  
ATOM    109  C   MET     7     -46.514 -37.224  24.955  1.00  0.00           C  
ATOM    110  O   MET     7     -45.436 -37.716  24.627  1.00  0.00           O  
ATOM    111  N   TYR     8     -46.608 -35.926  25.270  1.00  0.00           N  
ATOM    112  H   TYR     8     -47.496 -35.554  25.581  1.00  0.00           H  
ATOM    113  CA  TYR     8     -45.455 -35.013  25.252  1.00  0.00           C  
ATOM    114  HA  TYR     8     -44.991 -35.042  24.268  1.00  0.00           H  
ATOM    115  CB  TYR     8     -45.929 -33.575  25.505  1.00  0.00           C  
ATOM    116  HB2 TYR     8     -46.369 -33.529  26.502  1.00  0.00           H  
ATOM    117  HB3 TYR     8     -45.042 -32.945  25.512  1.00  0.00           H  
ATOM    118  CG  TYR     8     -46.910 -32.943  24.522  1.00  0.00           C  
ATOM    119  CD1 TYR     8     -47.431 -31.671  24.833  1.00  0.00           C  
ATOM    120  HD1 TYR     8     -47.163 -31.199  25.770  1.00  0.00           H  
ATOM    121  CE1 TYR     8     -48.297 -31.015  23.938  1.00  0.00           C  
ATOM    122  HE1 TYR     8     -48.705 -30.046  24.181  1.00  0.00           H  
ATOM    123  CZ  TYR     8     -48.645 -31.633  22.720  1.00  0.00           C  
ATOM    124  OH  TYR     8     -49.461 -30.990  21.851  1.00  0.00           O  
ATOM    125  HH  TYR     8     -49.693 -31.569  21.087  1.00  0.00           H  
ATOM    126  CE2 TYR     8     -48.138 -32.908  22.405  1.00  0.00           C  
ATOM    127  HE2 TYR     8     -48.422 -33.389  21.479  1.00  0.00           H  
ATOM    128  CD2 TYR     8     -47.273 -33.559  23.303  1.00  0.00           C  
ATOM    129  HD2 TYR     8     -46.886 -34.529  23.035  1.00  0.00           H  
ATOM    130  C   TYR     8     -44.362 -35.414  26.264  1.00  0.00           C  
ATOM    131  O   TYR     8     -43.172 -35.254  25.983  1.00  0.00           O  
ATOM    132  N   ASP     9     -44.741 -36.017  27.399  1.00  0.00           N  
ATOM    133  H   ASP     9     -45.732 -36.159  27.565  1.00  0.00           H  
ATOM    134  CA  ASP     9     -43.789 -36.583  28.371  1.00  0.00           C  
ATOM    135  HA  ASP     9     -43.011 -35.845  28.572  1.00  0.00           H  
ATOM    136  CB  ASP     9     -44.497 -36.911  29.700  1.00  0.00           C  
ATOM    137  HB2 ASP     9     -45.259 -37.670  29.512  1.00  0.00           H  
ATOM    138  HB3 ASP     9     -43.759 -37.347  30.374  1.00  0.00           H  
ATOM    139  CG  ASP     9     -45.144 -35.727  30.430  1.00  0.00           C  
ATOM    140  OD1 ASP     9     -44.838 -34.553  30.124  1.00  0.00           O  
ATOM    141  OD2 ASP     9     -45.941 -35.989  31.361  1.00  0.00           O  
ATOM    142  C   ASP     9     -43.100 -37.854  27.839  1.00  0.00           C  
ATOM    143  O   ASP     9     -41.970 -38.162  28.222  1.00  0.00           O  
ATOM    144  N   VAL    10     -43.767 -38.581  26.933  1.00  0.00           N  
ATOM    145  H   VAL    10     -44.670 -38.233  26.638  1.00  0.00           H  
ATOM    146  CA  VAL    10     -43.242 -39.785  26.269  1.00  0.00           C  
ATOM    147  HA  VAL    10     -42.672 -40.359  26.999  1.00  0.00           H  
ATOM    148  CB  VAL    10     -44.382 -40.687  25.743  1.00  0.00           C  
ATOM    149  HB  VAL    10     -44.880 -40.195  24.909  1.00  0.00           H  
ATOM    150  CG1 VAL    10     -43.842 -42.029  25.240  1.00  0.00           C  
ATOM    151 HG11 VAL    10     -44.665 -42.640  24.867  1.00  0.00           H  
ATOM    152 HG12 VAL    10     -43.139 -41.873  24.422  1.00  0.00           H  
ATOM    153 HG13 VAL    10     -43.340 -42.557  26.051  1.00  0.00           H  
ATOM    154  CG2 VAL    10     -45.438 -40.987  26.816  1.00  0.00           C  
ATOM    155 HG21 VAL    10     -45.929 -40.068  27.138  1.00  0.00           H  
ATOM    156 HG22 VAL    10     -46.198 -41.657  26.415  1.00  0.00           H  
ATOM    157 HG23 VAL    10     -44.963 -41.453  27.676  1.00  0.00           H  
ATOM    158  C   VAL    10     -42.282 -39.400  25.141  1.00  0.00           C  
ATOM    159  O   VAL    10     -41.187 -39.952  25.052  1.00  0.00           O  
ATOM    160  N   LEU    11     -42.636 -38.400  24.325  1.00  0.00           N  
ATOM    161  H   LEU    11     -43.559 -37.996  24.454  1.00  0.00           H  
ATOM    162  CA  LEU    11     -41.792 -37.865  23.247  1.00  0.00           C  
ATOM    163  HA  LEU    11     -41.560 -38.670  22.551  1.00  0.00           H  
ATOM    164  CB  LEU    11     -42.567 -36.762  22.497  1.00  0.00           C  
ATOM    165  HB2 LEU    11     -42.913 -36.028  23.226  1.00  0.00           H  
ATOM    166  HB3 LEU    11     -41.888 -36.251  21.814  1.00  0.00           H  
ATOM    167  CG  LEU    11     -43.779 -37.279  21.693  1.00  0.00           C  
ATOM    168  HG  LEU    11     -44.358 -37.972  22.297  1.00  0.00           H  
ATOM    169  CD1 LEU    11     -44.689 -36.127  21.274  1.00  0.00           C  
ATOM    170 HD11 LEU    11     -44.161 -35.450  20.603  1.00  0.00           H  
ATOM    171 HD12 LEU    11     -45.570 -36.522  20.773  1.00  0.00           H  
ATOM    172 HD13 LEU    11     -45.010 -35.576  22.152  1.00  0.00           H  
ATOM    173  CD2 LEU    11     -43.346 -37.993  20.417  1.00  0.00           C  
ATOM    174 HD21 LEU    11     -42.724 -38.855  20.653  1.00  0.00           H  
ATOM    175 HD22 LEU    11     -44.226 -38.337  19.873  1.00  0.00           H  
ATOM    176 HD23 LEU    11     -42.793 -37.296  19.793  1.00  0.00           H  
ATOM    177  C   LEU    11     -40.449 -37.341  23.785  1.00  0.00           C  
ATOM    178  O   LEU    11     -39.393 -37.669  23.237  1.00  0.00           O  
ATOM    179  N   ALA    12     -40.473 -36.625  24.916  1.00  0.00           N  
ATOM    180  H   ALA    12     -41.377 -36.381  25.308  1.00  0.00           H  
ATOM    181  CA  ALA    12     -39.275 -36.141  25.608  1.00  0.00           C  
ATOM    182  HA  ALA    12     -38.679 -35.570  24.895  1.00  0.00           H  
ATOM    183  CB  ALA    12     -39.730 -35.187  26.720  1.00  0.00           C  
ATOM    184  HB1 ALA    12     -38.858 -34.758  27.215  1.00  0.00           H  
ATOM    185  HB2 ALA    12     -40.330 -34.381  26.296  1.00  0.00           H  
ATOM    186  HB3 ALA    12     -40.328 -35.729  27.455  1.00  0.00           H  
ATOM    187  C   ALA    12     -38.362 -37.260  26.165  1.00  0.00           C  
ATOM    188  O   ALA    12     -37.188 -37.004  26.437  1.00  0.00           O  
ATOM    189  N   ALA    13     -38.873 -38.491  26.310  1.00  0.00           N  
ATOM    190  H   ALA    13     -39.854 -38.624  26.101  1.00  0.00           H  
ATOM    191  CA  ALA    13     -38.110 -39.684  26.697  1.00  0.00           C  
ATOM    192  HA  ALA    13     -37.154 -39.373  27.122  1.00  0.00           H  
ATOM    193  CB  ALA    13     -38.892 -40.411  27.797  1.00  0.00           C  
ATOM    194  HB1 ALA    13     -39.836 -40.786  27.399  1.00  0.00           H  
ATOM    195  HB2 ALA    13     -38.303 -41.249  28.168  1.00  0.00           H  
ATOM    196  HB3 ALA    13     -39.097 -39.728  28.622  1.00  0.00           H  
ATOM    197  C   ALA    13     -37.783 -40.621  25.511  1.00  0.00           C  
ATOM    198  O   ALA    13     -36.952 -41.521  25.648  1.00  0.00           O  
ATOM    199  N   MET    14     -38.417 -40.428  24.349  1.00  0.00           N  
ATOM    200  H   MET    14     -39.143 -39.721  24.327  1.00  0.00           H  
ATOM    201  CA  MET    14     -38.218 -41.233  23.138  1.00  0.00           C  
ATOM    202  HA  MET    14     -37.995 -42.260  23.431  1.00  0.00           H  
ATOM    203  CB  MET    14     -39.532 -41.260  22.342  1.00  0.00           C  
ATOM    204  HB2 MET    14     -40.324 -41.661  22.977  1.00  0.00           H  
ATOM    205  HB3 MET    14     -39.801 -40.243  22.053  1.00  0.00           H  
ATOM    206  CG  MET    14     -39.439 -42.120  21.078  1.00  0.00           C  
ATOM    207  HG2 MET    14     -38.676 -41.704  20.421  1.00  0.00           H  
ATOM    208  HG3 MET    14     -39.135 -43.130  21.357  1.00  0.00           H  
ATOM    209  SD  MET    14     -40.989 -42.216  20.147  1.00  0.00           S  
ATOM    210  CE  MET    14     -40.376 -43.046  18.655  1.00  0.00           C  
ATOM    211  HE1 MET    14     -39.621 -42.425  18.172  1.00  0.00           H  
ATOM    212  HE2 MET    14     -39.936 -44.007  18.922  1.00  0.00           H  
ATOM    213  HE3 MET    14     -41.201 -43.209  17.962  1.00  0.00           H  
ATOM    214  C   MET    14     -37.039 -40.737  22.286  1.00  0.00           C  
ATOM    215  O   MET    14     -36.287 -41.548  21.742  1.00  0.00           O  
ATOM    216  N   VAL    15     -36.848 -39.416  22.180  1.00  0.00           N  
ATOM    217  H   VAL    15     -37.501 -38.800  22.650  1.00  0.00           H  
ATOM    218  CA  VAL    15     -35.709 -38.819  21.457  1.00  0.00           C  
ATOM    219  HA  VAL    15     -35.680 -39.263  20.465  1.00  0.00           H  
ATOM    220  CB  VAL    15     -35.905 -37.296  21.278  1.00  0.00           C  
ATOM    221  HB  VAL    15     -36.053 -36.838  22.256  1.00  0.00           H  
ATOM    222  CG1 VAL    15     -34.703 -36.618  20.606  1.00  0.00           C  
ATOM    223 HG11 VAL    15     -34.919 -35.563  20.443  1.00  0.00           H  
ATOM    224 HG12 VAL    15     -33.820 -36.689  21.241  1.00  0.00           H  
ATOM    225 HG13 VAL    15     -34.497 -37.084  19.643  1.00  0.00           H  
ATOM    226  CG2 VAL    15     -37.133 -36.990  20.407  1.00  0.00           C  
ATOM    227 HG21 VAL    15     -37.278 -35.913  20.331  1.00  0.00           H  
ATOM    228 HG22 VAL    15     -36.998 -37.401  19.407  1.00  0.00           H  
ATOM    229 HG23 VAL    15     -38.031 -37.418  20.851  1.00  0.00           H  
ATOM    230  C   VAL    15     -34.386 -39.139  22.184  1.00  0.00           C  
ATOM    231  O   VAL    15     -34.304 -38.901  23.392  1.00  0.00           O  
ATOM    232  N   PRO    16     -33.337 -39.649  21.500  1.00  0.00           N  
ATOM    233  CD  PRO    16     -33.297 -40.013  20.088  1.00  0.00           C  
ATOM    234  HD2 PRO    16     -33.737 -39.245  19.454  1.00  0.00           H  
ATOM    235  HD3 PRO    16     -33.818 -40.962  19.947  1.00  0.00           H  
ATOM    236  CG  PRO    16     -31.819 -40.181  19.741  1.00  0.00           C  
ATOM    237  HG2 PRO    16     -31.395 -39.216  19.460  1.00  0.00           H  
ATOM    238  HG3 PRO    16     -31.671 -40.911  18.944  1.00  0.00           H  
ATOM    239  CB  PRO    16     -31.209 -40.652  21.060  1.00  0.00           C  
ATOM    240  HB2 PRO    16     -30.147 -40.410  21.126  1.00  0.00           H  
ATOM    241  HB3 PRO    16     -31.357 -41.728  21.159  1.00  0.00           H  
ATOM    242  CA  PRO    16     -32.040 -39.925  22.125  1.00  0.00           C  
ATOM    243  HA  PRO    16     -32.179 -40.595  22.975  1.00  0.00           H  
ATOM    244  C   PRO    16     -31.388 -38.622  22.614  1.00  0.00           C  
ATOM    245  O   PRO    16     -31.097 -37.718  21.828  1.00  0.00           O  
ATOM    246  N   LEU    17     -31.198 -38.514  23.931  1.00  0.00           N  
ATOM    247  H   LEU    17     -31.444 -39.305  24.510  1.00  0.00           H  
ATOM    248  CA  LEU    17     -30.900 -37.260  24.629  1.00  0.00           C  
ATOM    249  HA  LEU    17     -30.311 -36.623  23.968  1.00  0.00           H  
ATOM    250  CB  LEU    17     -32.256 -36.577  24.918  1.00  0.00           C  
ATOM    251  HB2 LEU    17     -32.790 -36.458  23.974  1.00  0.00           H  
ATOM    252  HB3 LEU    17     -32.852 -37.252  25.533  1.00  0.00           H  
ATOM    253  CG  LEU    17     -32.206 -35.204  25.609  1.00  0.00           C  
ATOM    254  HG  LEU    17     -31.669 -35.281  26.554  1.00  0.00           H  
ATOM    255  CD1 LEU    17     -31.522 -34.161  24.722  1.00  0.00           C  
ATOM    256 HD11 LEU    17     -31.619 -33.175  25.170  1.00  0.00           H  
ATOM    257 HD12 LEU    17     -30.464 -34.390  24.611  1.00  0.00           H  
ATOM    258 HD13 LEU    17     -31.988 -34.149  23.737  1.00  0.00           H  
ATOM    259  CD2 LEU    17     -33.627 -34.727  25.912  1.00  0.00           C  
ATOM    260 HD21 LEU    17     -34.190 -34.611  24.987  1.00  0.00           H  
ATOM    261 HD22 LEU    17     -34.139 -35.461  26.535  1.00  0.00           H  
ATOM    262 HD23 LEU    17     -33.593 -33.780  26.447  1.00  0.00           H  
ATOM    263  C   LEU    17     -30.078 -37.522  25.906  1.00  0.00           C  
ATOM    264  O   LEU    17     -30.207 -38.573  26.531  1.00  0.00           O  
ATOM    265  N   TYR    18     -29.257 -36.552  26.320  1.00  0.00           N  
ATOM    266  H   TYR    18     -29.218 -35.710  25.770  1.00  0.00           H  
ATOM    267  CA  TYR    18     -28.338 -36.635  27.470  1.00  0.00           C  
ATOM    268  HA  TYR    18     -27.906 -37.637  27.480  1.00  0.00           H  
ATOM    269  CB  TYR    18     -27.179 -35.643  27.252  1.00  0.00           C  
ATOM    270  HB2 TYR    18     -27.583 -34.636  27.139  1.00  0.00           H  
ATOM    271  HB3 TYR    18     -26.544 -35.641  28.139  1.00  0.00           H  
ATOM    272  CG  TYR    18     -26.306 -35.969  26.054  1.00  0.00           C  
ATOM    273  CD1 TYR    18     -26.633 -35.484  24.772  1.00  0.00           C  
ATOM    274  HD1 TYR    18     -27.501 -34.856  24.628  1.00  0.00           H  
ATOM    275  CE1 TYR    18     -25.826 -35.814  23.665  1.00  0.00           C  
ATOM    276  HE1 TYR    18     -26.077 -35.452  22.677  1.00  0.00           H  
ATOM    277  CZ  TYR    18     -24.684 -36.622  23.840  1.00  0.00           C  
ATOM    278  OH  TYR    18     -23.899 -36.932  22.776  1.00  0.00           O  
ATOM    279  HH  TYR    18     -23.242 -37.595  23.008  1.00  0.00           H  
ATOM    280  CE2 TYR    18     -24.355 -37.104  25.124  1.00  0.00           C  
ATOM    281  HE2 TYR    18     -23.481 -37.723  25.259  1.00  0.00           H  
ATOM    282  CD2 TYR    18     -25.169 -36.783  26.226  1.00  0.00           C  
ATOM    283  HD2 TYR    18     -24.924 -37.172  27.205  1.00  0.00           H  
ATOM    284  C   TYR    18     -29.048 -36.463  28.833  1.00  0.00           C  
ATOM    285  O   TYR    18     -28.660 -35.634  29.658  1.00  0.00           O  
ATOM    286  N   VAL    19     -30.125 -37.221  29.050  1.00  0.00           N  
ATOM    287  H   VAL    19     -30.351 -37.909  28.339  1.00  0.00           H  
ATOM    288  CA  VAL    19     -31.052 -37.093  30.188  1.00  0.00           C  
ATOM    289  HA  VAL    19     -31.294 -36.035  30.292  1.00  0.00           H  
ATOM    290  CB  VAL    19     -32.376 -37.838  29.916  1.00  0.00           C  
ATOM    291  HB  VAL    19     -33.020 -37.710  30.786  1.00  0.00           H  
ATOM    292  CG1 VAL    19     -33.104 -37.231  28.714  1.00  0.00           C  
ATOM    293 HG11 VAL    19     -33.222 -36.156  28.849  1.00  0.00           H  
ATOM    294 HG12 VAL    19     -32.542 -37.421  27.803  1.00  0.00           H  
ATOM    295 HG13 VAL    19     -34.091 -37.684  28.616  1.00  0.00           H  
ATOM    296  CG2 VAL    19     -32.192 -39.342  29.671  1.00  0.00           C  
ATOM    297 HG21 VAL    19     -33.166 -39.813  29.536  1.00  0.00           H  
ATOM    298 HG22 VAL    19     -31.595 -39.518  28.776  1.00  0.00           H  
ATOM    299 HG23 VAL    19     -31.701 -39.809  30.522  1.00  0.00           H  
ATOM    300  C   VAL    19     -30.455 -37.538  31.530  1.00  0.00           C  
ATOM    301  O   VAL    19     -29.606 -38.429  31.599  1.00  0.00           O  
ATOM    302  N   ALA    20     -30.954 -36.939  32.616  1.00  0.00           N  
ATOM    303  H   ALA    20     -31.596 -36.169  32.460  1.00  0.00           H  
ATOM    304  CA  ALA    20     -30.455 -37.089  33.986  1.00  0.00           C  
ATOM    305  HA  ALA    20     -29.448 -36.669  34.022  1.00  0.00           H  
ATOM    306  CB  ALA    20     -31.354 -36.257  34.908  1.00  0.00           C  
ATOM    307  HB1 ALA    20     -30.944 -36.267  35.917  1.00  0.00           H  
ATOM    308  HB2 ALA    20     -31.398 -35.227  34.562  1.00  0.00           H  
ATOM    309  HB3 ALA    20     -32.362 -36.675  34.925  1.00  0.00           H  
ATOM    310  C   ALA    20     -30.353 -38.537  34.506  1.00  0.00           C  
ATOM    311  O   ALA    20     -29.551 -38.785  35.406  1.00  0.00           O  
ATOM    312  N   MET    21     -31.086 -39.501  33.933  1.00  0.00           N  
ATOM    313  H   MET    21     -31.741 -39.234  33.211  1.00  0.00           H  
ATOM    314  CA  MET    21     -30.990 -40.930  34.271  1.00  0.00           C  
ATOM    315  HA  MET    21     -31.314 -41.056  35.305  1.00  0.00           H  
ATOM    316  CB  MET    21     -31.925 -41.765  33.379  1.00  0.00           C  
ATOM    317  HB2 MET    21     -31.653 -41.643  32.329  1.00  0.00           H  
ATOM    318  HB3 MET    21     -31.790 -42.816  33.639  1.00  0.00           H  
ATOM    319  CG  MET    21     -33.412 -41.433  33.565  1.00  0.00           C  
ATOM    320  HG2 MET    21     -33.983 -42.276  33.177  1.00  0.00           H  
ATOM    321  HG3 MET    21     -33.633 -41.351  34.630  1.00  0.00           H  
ATOM    322  SD  MET    21     -34.000 -39.936  32.720  1.00  0.00           S  
ATOM    323  CE  MET    21     -35.789 -40.177  32.890  1.00  0.00           C  
ATOM    324  HE1 MET    21     -36.059 -40.186  33.946  1.00  0.00           H  
ATOM    325  HE2 MET    21     -36.316 -39.364  32.389  1.00  0.00           H  
ATOM    326  HE3 MET    21     -36.078 -41.124  32.434  1.00  0.00           H  
ATOM    327  C   MET    21     -29.554 -41.480  34.183  1.00  0.00           C  
ATOM    328  O   MET    21     -29.216 -42.404  34.918  1.00  0.00           O  
ATOM    329  N   ILE    22     -28.669 -40.856  33.395  1.00  0.00           N  
ATOM    330  H   ILE    22     -29.003 -40.098  32.809  1.00  0.00           H  
ATOM    331  CA  ILE    22     -27.225 -41.149  33.391  1.00  0.00           C  
ATOM    332  HA  ILE    22     -27.104 -42.184  33.070  1.00  0.00           H  
ATOM    333  CB  ILE    22     -26.534 -40.240  32.349  1.00  0.00           C  
ATOM    334  HB  ILE    22     -27.108 -40.311  31.425  1.00  0.00           H  
ATOM    335  CG2 ILE    22     -26.523 -38.760  32.777  1.00  0.00           C  
ATOM    336 HG21 ILE    22     -26.242 -38.133  31.931  1.00  0.00           H  
ATOM    337 HG22 ILE    22     -27.513 -38.446  33.103  1.00  0.00           H  
ATOM    338 HG23 ILE    22     -25.820 -38.603  33.594  1.00  0.00           H  
ATOM    339  CG1 ILE    22     -25.106 -40.741  32.044  1.00  0.00           C  
ATOM    340 HG12 ILE    22     -24.438 -40.484  32.866  1.00  0.00           H  
ATOM    341 HG13 ILE    22     -25.123 -41.827  31.954  1.00  0.00           H  
ATOM    342  CD1 ILE    22     -24.542 -40.181  30.731  1.00  0.00           C  
ATOM    343 HD11 ILE    22     -24.459 -39.097  30.776  1.00  0.00           H  
ATOM    344 HD12 ILE    22     -23.553 -40.604  30.562  1.00  0.00           H  
ATOM    345 HD13 ILE    22     -25.190 -40.455  29.898  1.00  0.00           H  
ATOM    346  C   ILE    22     -26.577 -41.036  34.790  1.00  0.00           C  
ATOM    347  O   ILE    22     -25.684 -41.813  35.121  1.00  0.00           O  
ATOM    348  N   LEU    23     -27.061 -40.129  35.650  1.00  0.00           N  
ATOM    349  H   LEU    23     -27.833 -39.548  35.342  1.00  0.00           H  
ATOM    350  CA  LEU    23     -26.632 -40.009  37.050  1.00  0.00           C  
ATOM    351  HA  LEU    23     -25.591 -40.325  37.123  1.00  0.00           H  
ATOM    352  CB  LEU    23     -26.708 -38.545  37.522  1.00  0.00           C  
ATOM    353  HB2 LEU    23     -27.751 -38.225  37.509  1.00  0.00           H  
ATOM    354  HB3 LEU    23     -26.366 -38.515  38.557  1.00  0.00           H  
ATOM    355  CG  LEU    23     -25.876 -37.532  36.712  1.00  0.00           C  
ATOM    356  HG  LEU    23     -26.316 -37.410  35.722  1.00  0.00           H  
ATOM    357  CD1 LEU    23     -25.896 -36.179  37.423  1.00  0.00           C  
ATOM    358 HD11 LEU    23     -26.922 -35.893  37.647  1.00  0.00           H  
ATOM    359 HD12 LEU    23     -25.341 -36.240  38.357  1.00  0.00           H  
ATOM    360 HD13 LEU    23     -25.443 -35.419  36.787  1.00  0.00           H  
ATOM    361  CD2 LEU    23     -24.408 -37.941  36.564  1.00  0.00           C  
ATOM    362 HD21 LEU    23     -23.843 -37.132  36.104  1.00  0.00           H  
ATOM    363 HD22 LEU    23     -23.979 -38.159  37.542  1.00  0.00           H  
ATOM    364 HD23 LEU    23     -24.328 -38.822  35.929  1.00  0.00           H  
ATOM    365  C   LEU    23     -27.414 -40.932  37.996  1.00  0.00           C  
ATOM    366  O   LEU    23     -26.894 -41.284  39.053  1.00  0.00           O  
ATOM    367  N   ALA    24     -28.613 -41.393  37.625  1.00  0.00           N  
ATOM    368  H   ALA    24     -28.983 -41.112  36.728  1.00  0.00           H  
ATOM    369  CA  ALA    24     -29.293 -42.471  38.351  1.00  0.00           C  
ATOM    370  HA  ALA    24     -29.297 -42.223  39.414  1.00  0.00           H  
ATOM    371  CB  ALA    24     -30.751 -42.569  37.887  1.00  0.00           C  
ATOM    372  HB1 ALA    24     -30.805 -42.919  36.857  1.00  0.00           H  
ATOM    373  HB2 ALA    24     -31.289 -43.277  38.518  1.00  0.00           H  
ATOM    374  HB3 ALA    24     -31.235 -41.598  37.969  1.00  0.00           H  
ATOM    375  C   ALA    24     -28.536 -43.804  38.191  1.00  0.00           C  
ATOM    376  O   ALA    24     -28.370 -44.531  39.171  1.00  0.00           O  
ATOM    377  N   TYR    25     -27.991 -44.081  37.000  1.00  0.00           N  
ATOM    378  H   TYR    25     -28.245 -43.497  36.209  1.00  0.00           H  
ATOM    379  CA  TYR    25     -27.070 -45.201  36.762  1.00  0.00           C  
ATOM    380  HA  TYR    25     -27.472 -46.084  37.251  1.00  0.00           H  
ATOM    381  CB  TYR    25     -26.995 -45.503  35.260  1.00  0.00           C  
ATOM    382  HB2 TYR    25     -26.485 -44.672  34.770  1.00  0.00           H  
ATOM    383  HB3 TYR    25     -26.388 -46.398  35.114  1.00  0.00           H  
ATOM    384  CG  TYR    25     -28.343 -45.718  34.589  1.00  0.00           C  
ATOM    385  CD1 TYR    25     -29.346 -46.493  35.213  1.00  0.00           C  
ATOM    386  HD1 TYR    25     -29.157 -46.973  36.162  1.00  0.00           H  
ATOM    387  CE1 TYR    25     -30.607 -46.644  34.606  1.00  0.00           C  
ATOM    388  HE1 TYR    25     -31.377 -47.229  35.087  1.00  0.00           H  
ATOM    389  CZ  TYR    25     -30.866 -46.021  33.368  1.00  0.00           C  
ATOM    390  OH  TYR    25     -32.086 -46.116  32.786  1.00  0.00           O  
ATOM    391  HH  TYR    25     -32.775 -46.379  33.405  1.00  0.00           H  
ATOM    392  CE2 TYR    25     -29.855 -45.278  32.730  1.00  0.00           C  
ATOM    393  HE2 TYR    25     -30.074 -44.810  31.788  1.00  0.00           H  
ATOM    394  CD2 TYR    25     -28.594 -45.130  33.335  1.00  0.00           C  
ATOM    395  HD2 TYR    25     -27.827 -44.544  32.850  1.00  0.00           H  
ATOM    396  C   TYR    25     -25.685 -44.951  37.377  1.00  0.00           C  
ATOM    397  O   TYR    25     -25.135 -45.839  38.030  1.00  0.00           O  
ATOM    398  N   GLY    26     -25.181 -43.713  37.317  1.00  0.00           N  
ATOM    399  H   GLY    26     -25.605 -43.050  36.677  1.00  0.00           H  
ATOM    400  CA  GLY    26     -24.017 -43.276  38.099  1.00  0.00           C  
ATOM    401  HA2 GLY    26     -23.130 -43.811  37.756  1.00  0.00           H  
ATOM    402  HA3 GLY    26     -23.864 -42.210  37.933  1.00  0.00           H  
ATOM    403  C   GLY    26     -24.173 -43.505  39.612  1.00  0.00           C  
ATOM    404  O   GLY    26     -23.188 -43.785  40.288  1.00  0.00           O  
ATOM    405  N   SER    27     -25.405 -43.497  40.132  1.00  0.00           N  
ATOM    406  H   SER    27     -26.166 -43.233  39.521  1.00  0.00           H  
ATOM    407  CA  SER    27     -25.732 -43.795  41.537  1.00  0.00           C  
ATOM    408  HA  SER    27     -24.953 -43.362  42.162  1.00  0.00           H  
ATOM    409  CB  SER    27     -27.055 -43.130  41.943  1.00  0.00           C  
ATOM    410  HB2 SER    27     -27.884 -43.589  41.406  1.00  0.00           H  
ATOM    411  HB3 SER    27     -27.215 -43.281  43.011  1.00  0.00           H  
ATOM    412  OG  SER    27     -27.034 -41.739  41.682  1.00  0.00           O  
ATOM    413  HG  SER    27     -26.951 -41.597  40.719  1.00  0.00           H  
ATOM    414  C   SER    27     -25.772 -45.295  41.877  1.00  0.00           C  
ATOM    415  O   SER    27     -25.972 -45.639  43.042  1.00  0.00           O  
ATOM    416  N   VAL    28     -25.575 -46.193  40.902  1.00  0.00           N  
ATOM    417  H   VAL    28     -25.500 -45.847  39.953  1.00  0.00           H  
ATOM    418  CA  VAL    28     -25.477 -47.659  41.102  1.00  0.00           C  
ATOM    419  HA  VAL    28     -25.322 -47.848  42.164  1.00  0.00           H  
ATOM    420  CB  VAL    28     -26.786 -48.385  40.715  1.00  0.00           C  
ATOM    421  HB  VAL    28     -26.630 -49.459  40.818  1.00  0.00           H  
ATOM    422  CG1 VAL    28     -27.943 -48.014  41.649  1.00  0.00           C  
ATOM    423 HG11 VAL    28     -28.169 -46.950  41.581  1.00  0.00           H  
ATOM    424 HG12 VAL    28     -28.831 -48.586  41.381  1.00  0.00           H  
ATOM    425 HG13 VAL    28     -27.672 -48.260  42.675  1.00  0.00           H  
ATOM    426  CG2 VAL    28     -27.223 -48.113  39.272  1.00  0.00           C  
ATOM    427 HG21 VAL    28     -27.527 -47.073  39.178  1.00  0.00           H  
ATOM    428 HG22 VAL    28     -26.404 -48.320  38.585  1.00  0.00           H  
ATOM    429 HG23 VAL    28     -28.068 -48.753  39.020  1.00  0.00           H  
ATOM    430  C   VAL    28     -24.261 -48.311  40.415  1.00  0.00           C  
ATOM    431  O   VAL    28     -24.062 -49.517  40.557  1.00  0.00           O  
ATOM    432  N   ARG    29     -23.436 -47.543  39.684  1.00  0.00           N  
ATOM    433  H   ARG    29     -23.749 -46.602  39.486  1.00  0.00           H  
ATOM    434  CA  ARG    29     -22.157 -48.000  39.092  1.00  0.00           C  
ATOM    435  HA  ARG    29     -21.917 -48.984  39.501  1.00  0.00           H  
ATOM    436  CB  ARG    29     -22.287 -48.153  37.565  1.00  0.00           C  
ATOM    437  HB2 ARG    29     -22.563 -47.197  37.118  1.00  0.00           H  
ATOM    438  HB3 ARG    29     -21.312 -48.451  37.176  1.00  0.00           H  
ATOM    439  CG  ARG    29     -23.310 -49.228  37.166  1.00  0.00           C  
ATOM    440  HG2 ARG    29     -23.166 -50.098  37.808  1.00  0.00           H  
ATOM    441  HG3 ARG    29     -24.322 -48.852  37.320  1.00  0.00           H  
ATOM    442  CD  ARG    29     -23.151 -49.698  35.714  1.00  0.00           C  
ATOM    443  HD2 ARG    29     -22.107 -49.961  35.535  1.00  0.00           H  
ATOM    444  HD3 ARG    29     -23.746 -50.605  35.600  1.00  0.00           H  
ATOM    445  NE  ARG    29     -23.588 -48.695  34.721  1.00  0.00           N  
ATOM    446  HE  ARG    29     -23.461 -47.707  34.940  1.00  0.00           H  
ATOM    447  CZ  ARG    29     -24.081 -48.944  33.521  1.00  0.00           C  
ATOM    448  NH1 ARG    29     -24.225 -50.147  33.047  1.00  0.00           N  
ATOM    449 HH11 ARG    29     -23.985 -50.941  33.608  1.00  0.00           H  
ATOM    450 HH12 ARG    29     -24.680 -50.254  32.150  1.00  0.00           H  
ATOM    451  NH2 ARG    29     -24.451 -47.989  32.729  1.00  0.00           N  
ATOM    452 HH21 ARG    29     -24.362 -47.009  33.012  1.00  0.00           H  
ATOM    453 HH22 ARG    29     -24.854 -48.237  31.840  1.00  0.00           H  
ATOM    454  C   ARG    29     -20.938 -47.140  39.447  1.00  0.00           C  
ATOM    455  O   ARG    29     -19.821 -47.647  39.404  1.00  0.00           O  
ATOM    456  N   TRP    30     -21.140 -45.873  39.822  1.00  0.00           N  
ATOM    457  H   TRP    30     -22.098 -45.558  39.848  1.00  0.00           H  
ATOM    458  CA  TRP    30     -20.174 -44.947  40.450  1.00  0.00           C  
ATOM    459  HA  TRP    30     -20.693 -43.992  40.529  1.00  0.00           H  
ATOM    460  CB  TRP    30     -19.916 -45.395  41.895  1.00  0.00           C  
ATOM    461  HB2 TRP    30     -19.212 -46.228  41.887  1.00  0.00           H  
ATOM    462  HB3 TRP    30     -19.453 -44.573  42.434  1.00  0.00           H  
ATOM    463  CG  TRP    30     -21.137 -45.813  42.657  1.00  0.00           C  
ATOM    464  CD1 TRP    30     -22.113 -44.976  43.068  1.00  0.00           C  
ATOM    465  HD1 TRP    30     -22.110 -43.907  42.908  1.00  0.00           H  
ATOM    466  NE1 TRP    30     -23.112 -45.697  43.688  1.00  0.00           N  
ATOM    467  HE1 TRP    30     -23.936 -45.272  44.108  1.00  0.00           H  
ATOM    468  CE2 TRP    30     -22.833 -47.044  43.702  1.00  0.00           C  
ATOM    469  CZ2 TRP    30     -23.516 -48.154  44.217  1.00  0.00           C  
ATOM    470  HZ2 TRP    30     -24.458 -48.026  44.729  1.00  0.00           H  
ATOM    471  CH2 TRP    30     -22.959 -49.432  44.054  1.00  0.00           C  
ATOM    472  HH2 TRP    30     -23.474 -50.302  44.441  1.00  0.00           H  
ATOM    473  CZ3 TRP    30     -21.731 -49.581  43.382  1.00  0.00           C  
ATOM    474  HZ3 TRP    30     -21.309 -50.569  43.255  1.00  0.00           H  
ATOM    475  CE3 TRP    30     -21.049 -48.456  42.877  1.00  0.00           C  
ATOM    476  HE3 TRP    30     -20.105 -48.584  42.367  1.00  0.00           H  
ATOM    477  CD2 TRP    30     -21.579 -47.155  43.031  1.00  0.00           C  
ATOM    478  C   TRP    30     -18.872 -44.596  39.697  1.00  0.00           C  
ATOM    479  O   TRP    30     -18.174 -43.661  40.094  1.00  0.00           O  
ATOM    480  N   TRP    31     -18.551 -45.283  38.601  1.00  0.00           N  
ATOM    481  H   TRP    31     -19.104 -46.102  38.386  1.00  0.00           H  
ATOM    482  CA  TRP    31     -17.437 -44.974  37.700  1.00  0.00           C  
ATOM    483  HA  TRP    31     -16.537 -44.865  38.307  1.00  0.00           H  
ATOM    484  CB  TRP    31     -17.214 -46.167  36.750  1.00  0.00           C  
ATOM    485  HB2 TRP    31     -16.414 -45.905  36.056  1.00  0.00           H  
ATOM    486  HB3 TRP    31     -16.846 -46.998  37.352  1.00  0.00           H  
ATOM    487  CG  TRP    31     -18.371 -46.696  35.936  1.00  0.00           C  
ATOM    488  CD1 TRP    31     -19.615 -46.169  35.829  1.00  0.00           C  
ATOM    489  HD1 TRP    31     -19.972 -45.275  36.319  1.00  0.00           H  
ATOM    490  NE1 TRP    31     -20.392 -46.944  34.998  1.00  0.00           N  
ATOM    491  HE1 TRP    31     -21.371 -46.720  34.804  1.00  0.00           H  
ATOM    492  CE2 TRP    31     -19.703 -48.039  34.534  1.00  0.00           C  
ATOM    493  CZ2 TRP    31     -20.057 -49.110  33.704  1.00  0.00           C  
ATOM    494  HZ2 TRP    31     -21.053 -49.175  33.291  1.00  0.00           H  
ATOM    495  CH2 TRP    31     -19.095 -50.090  33.405  1.00  0.00           C  
ATOM    496  HH2 TRP    31     -19.348 -50.923  32.762  1.00  0.00           H  
ATOM    497  CZ3 TRP    31     -17.796 -49.977  33.933  1.00  0.00           C  
ATOM    498  HZ3 TRP    31     -17.055 -50.731  33.696  1.00  0.00           H  
ATOM    499  CE3 TRP    31     -17.454 -48.897  34.771  1.00  0.00           C  
ATOM    500  HE3 TRP    31     -16.455 -48.829  35.179  1.00  0.00           H  
ATOM    501  CD2 TRP    31     -18.399 -47.900  35.101  1.00  0.00           C  
ATOM    502  C   TRP    31     -17.634 -43.650  36.938  1.00  0.00           C  
ATOM    503  O   TRP    31     -18.746 -43.300  36.547  1.00  0.00           O  
ATOM    504  N   GLY    32     -16.545 -42.916  36.689  1.00  0.00           N  
ATOM    505  H   GLY    32     -15.659 -43.246  37.042  1.00  0.00           H  
ATOM    506  CA  GLY    32     -16.545 -41.693  35.877  1.00  0.00           C  
ATOM    507  HA2 GLY    32     -15.516 -41.396  35.682  1.00  0.00           H  
ATOM    508  HA3 GLY    32     -17.024 -41.903  34.925  1.00  0.00           H  
ATOM    509  C   GLY    32     -17.283 -40.507  36.501  1.00  0.00           C  
ATOM    510  O   GLY    32     -16.639 -39.631  37.079  1.00  0.00           O  
ATOM    511  N   ILE    33     -18.609 -40.462  36.313  1.00  0.00           N  
ATOM    512  H   ILE    33     -18.984 -41.279  35.836  1.00  0.00           H  
ATOM    513  CA  ILE    33     -19.623 -39.468  36.746  1.00  0.00           C  
ATOM    514  HA  ILE    33     -20.505 -39.716  36.156  1.00  0.00           H  
ATOM    515  CB  ILE    33     -20.068 -39.675  38.220  1.00  0.00           C  
ATOM    516  HB  ILE    33     -20.893 -38.983  38.399  1.00  0.00           H  
ATOM    517  CG2 ILE    33     -20.635 -41.093  38.421  1.00  0.00           C  
ATOM    518 HG21 ILE    33     -21.179 -41.151  39.364  1.00  0.00           H  
ATOM    519 HG22 ILE    33     -21.323 -41.343  37.613  1.00  0.00           H  
ATOM    520 HG23 ILE    33     -19.826 -41.822  38.438  1.00  0.00           H  
ATOM    521  CG1 ILE    33     -18.968 -39.349  39.256  1.00  0.00           C  
ATOM    522 HG12 ILE    33     -18.134 -40.039  39.135  1.00  0.00           H  
ATOM    523 HG13 ILE    33     -18.608 -38.336  39.080  1.00  0.00           H  
ATOM    524  CD1 ILE    33     -19.434 -39.446  40.715  1.00  0.00           C  
ATOM    525 HD11 ILE    33     -18.666 -39.030  41.368  1.00  0.00           H  
ATOM    526 HD12 ILE    33     -20.360 -38.888  40.849  1.00  0.00           H  
ATOM    527 HD13 ILE    33     -19.598 -40.487  40.990  1.00  0.00           H  
ATOM    528  C   ILE    33     -19.378 -37.985  36.384  1.00  0.00           C  
ATOM    529  O   ILE    33     -20.320 -37.195  36.390  1.00  0.00           O  
ATOM    530  N   PHE    34     -18.165 -37.602  35.981  1.00  0.00           N  
ATOM    531  H   PHE    34     -17.429 -38.291  36.073  1.00  0.00           H  
ATOM    532  CA  PHE    34     -17.772 -36.240  35.604  1.00  0.00           C  
ATOM    533  HA  PHE    34     -18.206 -35.534  36.314  1.00  0.00           H  
ATOM    534  CB  PHE    34     -16.239 -36.166  35.719  1.00  0.00           C  
ATOM    535  HB2 PHE    34     -15.956 -36.446  36.736  1.00  0.00           H  
ATOM    536  HB3 PHE    34     -15.797 -36.907  35.051  1.00  0.00           H  
ATOM    537  CG  PHE    34     -15.627 -34.814  35.405  1.00  0.00           C  
ATOM    538  CD1 PHE    34     -15.291 -34.472  34.080  1.00  0.00           C  
ATOM    539  HD1 PHE    34     -15.471 -35.170  33.274  1.00  0.00           H  
ATOM    540  CE1 PHE    34     -14.706 -33.223  33.800  1.00  0.00           C  
ATOM    541  HE1 PHE    34     -14.438 -32.968  32.783  1.00  0.00           H  
ATOM    542  CZ  PHE    34     -14.449 -32.316  34.843  1.00  0.00           C  
ATOM    543  HZ  PHE    34     -13.985 -31.362  34.629  1.00  0.00           H  
ATOM    544  CE2 PHE    34     -14.775 -32.659  36.168  1.00  0.00           C  
ATOM    545  HE2 PHE    34     -14.563 -31.967  36.972  1.00  0.00           H  
ATOM    546  CD2 PHE    34     -15.359 -33.907  36.447  1.00  0.00           C  
ATOM    547  HD2 PHE    34     -15.597 -34.173  37.468  1.00  0.00           H  
ATOM    548  C   PHE    34     -18.252 -35.834  34.197  1.00  0.00           C  
ATOM    549  O   PHE    34     -18.815 -34.754  34.010  1.00  0.00           O  
ATOM    550  N   THR    35     -18.052 -36.705  33.201  1.00  0.00           N  
ATOM    551  H   THR    35     -17.600 -37.583  33.425  1.00  0.00           H  
ATOM    552  CA  THR    35     -18.363 -36.429  31.783  1.00  0.00           C  
ATOM    553  HA  THR    35     -17.830 -35.521  31.501  1.00  0.00           H  
ATOM    554  CB  THR    35     -17.807 -37.554  30.895  1.00  0.00           C  
ATOM    555  HB  THR    35     -18.165 -38.516  31.259  1.00  0.00           H  
ATOM    556  CG2 THR    35     -18.140 -37.438  29.411  1.00  0.00           C  
ATOM    557 HG21 THR    35     -19.200 -37.637  29.261  1.00  0.00           H  
ATOM    558 HG22 THR    35     -17.891 -36.441  29.048  1.00  0.00           H  
ATOM    559 HG23 THR    35     -17.573 -38.179  28.849  1.00  0.00           H  
ATOM    560  OG1 THR    35     -16.403 -37.529  30.992  1.00  0.00           O  
ATOM    561  HG1 THR    35     -16.185 -38.077  31.765  1.00  0.00           H  
ATOM    562  C   THR    35     -19.847 -36.150  31.478  1.00  0.00           C  
ATOM    563  O   THR    35     -20.109 -35.273  30.646  1.00  0.00           O  
ATOM    564  N   PRO    36     -20.841 -36.779  32.141  1.00  0.00           N  
ATOM    565  CD  PRO    36     -20.725 -37.955  32.995  1.00  0.00           C  
ATOM    566  HD2 PRO    36     -20.462 -37.636  33.997  1.00  0.00           H  
ATOM    567  HD3 PRO    36     -19.989 -38.666  32.622  1.00  0.00           H  
ATOM    568  CG  PRO    36     -22.108 -38.592  33.025  1.00  0.00           C  
ATOM    569  HG2 PRO    36     -22.282 -39.147  33.947  1.00  0.00           H  
ATOM    570  HG3 PRO    36     -22.235 -39.231  32.152  1.00  0.00           H  
ATOM    571  CB  PRO    36     -23.011 -37.368  32.913  1.00  0.00           C  
ATOM    572  HB2 PRO    36     -23.085 -36.882  33.886  1.00  0.00           H  
ATOM    573  HB3 PRO    36     -23.998 -37.620  32.537  1.00  0.00           H  
ATOM    574  CA  PRO    36     -22.257 -36.472  31.929  1.00  0.00           C  
ATOM    575  HA  PRO    36     -22.523 -36.764  30.912  1.00  0.00           H  
ATOM    576  C   PRO    36     -22.640 -35.000  32.134  1.00  0.00           C  
ATOM    577  O   PRO    36     -23.472 -34.483  31.386  1.00  0.00           O  
ATOM    578  N   ASP    37     -22.020 -34.296  33.087  1.00  0.00           N  
ATOM    579  H   ASP    37     -21.316 -34.754  33.653  1.00  0.00           H  
ATOM    580  CA  ASP    37     -22.287 -32.868  33.342  1.00  0.00           C  
ATOM    581  HA  ASP    37     -23.357 -32.706  33.205  1.00  0.00           H  
ATOM    582  CB  ASP    37     -21.953 -32.524  34.806  1.00  0.00           C  
ATOM    583  HB2 ASP    37     -22.335 -33.321  35.448  1.00  0.00           H  
ATOM    584  HB3 ASP    37     -20.867 -32.496  34.922  1.00  0.00           H  
ATOM    585  CG  ASP    37     -22.564 -31.196  35.295  1.00  0.00           C  
ATOM    586  OD1 ASP    37     -22.007 -30.609  36.252  1.00  0.00           O  
ATOM    587  OD2 ASP    37     -23.611 -30.754  34.764  1.00  0.00           O  
ATOM    588  C   ASP    37     -21.569 -31.931  32.346  1.00  0.00           C  
ATOM    589  O   ASP    37     -21.865 -30.740  32.292  1.00  0.00           O  
ATOM    590  N   GLN    38     -20.666 -32.465  31.512  1.00  0.00           N  
ATOM    591  H   GLN    38     -20.450 -33.448  31.620  1.00  0.00           H  
ATOM    592  CA  GLN    38     -20.101 -31.766  30.349  1.00  0.00           C  
ATOM    593  HA  GLN    38     -20.137 -30.690  30.524  1.00  0.00           H  
ATOM    594  CB  GLN    38     -18.625 -32.158  30.137  1.00  0.00           C  
ATOM    595  HB2 GLN    38     -18.579 -33.189  29.786  1.00  0.00           H  
ATOM    596  HB3 GLN    38     -18.210 -31.525  29.351  1.00  0.00           H  
ATOM    597  CG  GLN    38     -17.730 -32.043  31.385  1.00  0.00           C  
ATOM    598  HG2 GLN    38     -18.062 -32.769  32.127  1.00  0.00           H  
ATOM    599  HG3 GLN    38     -16.711 -32.314  31.107  1.00  0.00           H  
ATOM    600  CD  GLN    38     -17.691 -30.655  32.029  1.00  0.00           C  
ATOM    601  OE1 GLN    38     -17.900 -29.617  31.410  1.00  0.00           O  
ATOM    602  NE2 GLN    38     -17.386 -30.582  33.306  1.00  0.00           N  
ATOM    603 HE21 GLN    38     -17.190 -31.421  33.827  1.00  0.00           H  
ATOM    604 HE22 GLN    38     -17.362 -29.670  33.725  1.00  0.00           H  
ATOM    605  C   GLN    38     -20.925 -32.044  29.080  1.00  0.00           C  
ATOM    606  O   GLN    38     -21.213 -31.125  28.314  1.00  0.00           O  
ATOM    607  N   CYS    39     -21.371 -33.291  28.881  1.00  0.00           N  
ATOM    608  H   CYS    39     -21.073 -34.010  29.530  1.00  0.00           H  
ATOM    609  CA  CYS    39     -22.156 -33.696  27.708  1.00  0.00           C  
ATOM    610  HA  CYS    39     -21.680 -33.288  26.814  1.00  0.00           H  
ATOM    611  CB  CYS    39     -22.154 -35.224  27.582  1.00  0.00           C  
ATOM    612  HB2 CYS    39     -22.601 -35.684  28.464  1.00  0.00           H  
ATOM    613  HB3 CYS    39     -22.734 -35.505  26.702  1.00  0.00           H  
ATOM    614  SG  CYS    39     -20.454 -35.821  27.371  1.00  0.00           S  
ATOM    615  HG  CYS    39     -20.045 -35.591  28.629  1.00  0.00           H  
ATOM    616  C   CYS    39     -23.581 -33.127  27.748  1.00  0.00           C  
ATOM    617  O   CYS    39     -23.994 -32.427  26.821  1.00  0.00           O  
ATOM    618  N   SER    40     -24.309 -33.316  28.854  1.00  0.00           N  
ATOM    619  H   SER    40     -23.931 -33.879  29.608  1.00  0.00           H  
ATOM    620  CA  SER    40     -25.545 -32.554  29.093  1.00  0.00           C  
ATOM    621  HA  SER    40     -26.182 -32.642  28.212  1.00  0.00           H  
ATOM    622  CB  SER    40     -26.342 -33.126  30.271  1.00  0.00           C  
ATOM    623  HB2 SER    40     -27.306 -32.616  30.323  1.00  0.00           H  
ATOM    624  HB3 SER    40     -26.522 -34.188  30.107  1.00  0.00           H  
ATOM    625  OG  SER    40     -25.663 -32.949  31.499  1.00  0.00           O  
ATOM    626  HG  SER    40     -24.917 -33.581  31.521  1.00  0.00           H  
ATOM    627  C   SER    40     -25.243 -31.061  29.287  1.00  0.00           C  
ATOM    628  O   SER    40     -26.069 -30.228  28.933  1.00  0.00           O  
ATOM    629  N   GLY    41     -24.035 -30.712  29.751  1.00  0.00           N  
ATOM    630  H   GLY    41     -23.418 -31.456  30.035  1.00  0.00           H  
ATOM    631  CA  GLY    41     -23.551 -29.341  29.951  1.00  0.00           C  
ATOM    632  HA2 GLY    41     -24.196 -28.836  30.664  1.00  0.00           H  
ATOM    633  HA3 GLY    41     -22.548 -29.385  30.370  1.00  0.00           H  
ATOM    634  C   GLY    41     -23.468 -28.466  28.700  1.00  0.00           C  
ATOM    635  O   GLY    41     -23.698 -27.264  28.809  1.00  0.00           O  
ATOM    636  N   ILE    42     -23.204 -29.039  27.520  1.00  0.00           N  
ATOM    637  H   ILE    42     -22.904 -30.007  27.517  1.00  0.00           H  
ATOM    638  CA  ILE    42     -23.322 -28.321  26.239  1.00  0.00           C  
ATOM    639  HA  ILE    42     -23.171 -27.262  26.443  1.00  0.00           H  
ATOM    640  CB  ILE    42     -22.199 -28.741  25.258  1.00  0.00           C  
ATOM    641  HB  ILE    42     -21.245 -28.610  25.773  1.00  0.00           H  
ATOM    642  CG2 ILE    42     -22.282 -30.219  24.836  1.00  0.00           C  
ATOM    643 HG21 ILE    42     -22.261 -30.863  25.713  1.00  0.00           H  
ATOM    644 HG22 ILE    42     -23.187 -30.408  24.258  1.00  0.00           H  
ATOM    645 HG23 ILE    42     -21.420 -30.472  24.219  1.00  0.00           H  
ATOM    646  CG1 ILE    42     -22.161 -27.875  23.979  1.00  0.00           C  
ATOM    647 HG12 ILE    42     -21.425 -28.296  23.292  1.00  0.00           H  
ATOM    648 HG13 ILE    42     -23.130 -27.897  23.479  1.00  0.00           H  
ATOM    649  CD1 ILE    42     -21.758 -26.417  24.237  1.00  0.00           C  
ATOM    650 HD11 ILE    42     -22.517 -25.908  24.829  1.00  0.00           H  
ATOM    651 HD12 ILE    42     -20.801 -26.383  24.760  1.00  0.00           H  
ATOM    652 HD13 ILE    42     -21.656 -25.898  23.283  1.00  0.00           H  
ATOM    653  C   ILE    42     -24.740 -28.434  25.658  1.00  0.00           C  
ATOM    654  O   ILE    42     -25.307 -27.440  25.207  1.00  0.00           O  
ATOM    655  N   ASN    43     -25.366 -29.615  25.734  1.00  0.00           N  
ATOM    656  H   ASN    43     -24.871 -30.394  26.148  1.00  0.00           H  
ATOM    657  CA  ASN    43     -26.702 -29.848  25.173  1.00  0.00           C  
ATOM    658  HA  ASN    43     -26.688 -29.549  24.123  1.00  0.00           H  
ATOM    659  CB  ASN    43     -27.018 -31.351  25.225  1.00  0.00           C  
ATOM    660  HB2 ASN    43     -26.721 -31.773  26.184  1.00  0.00           H  
ATOM    661  HB3 ASN    43     -28.092 -31.496  25.120  1.00  0.00           H  
ATOM    662  CG  ASN    43     -26.349 -32.105  24.090  1.00  0.00           C  
ATOM    663  OD1 ASN    43     -26.888 -32.225  23.005  1.00  0.00           O  
ATOM    664  ND2 ASN    43     -25.160 -32.619  24.277  1.00  0.00           N  
ATOM    665 HD21 ASN    43     -24.719 -32.579  25.187  1.00  0.00           H  
ATOM    666 HD22 ASN    43     -24.775 -33.166  23.526  1.00  0.00           H  
ATOM    667  C   ASN    43     -27.792 -28.986  25.839  1.00  0.00           C  
ATOM    668  O   ASN    43     -28.679 -28.488  25.140  1.00  0.00           O  
ATOM    669  N   ARG    44     -27.672 -28.697  27.144  1.00  0.00           N  
ATOM    670  H   ARG    44     -26.941 -29.181  27.660  1.00  0.00           H  
ATOM    671  CA  ARG    44     -28.556 -27.789  27.905  1.00  0.00           C  
ATOM    672  HA  ARG    44     -29.581 -28.102  27.701  1.00  0.00           H  
ATOM    673  CB  ARG    44     -28.321 -27.977  29.421  1.00  0.00           C  
ATOM    674  HB2 ARG    44     -29.156 -27.533  29.957  1.00  0.00           H  
ATOM    675  HB3 ARG    44     -28.325 -29.043  29.648  1.00  0.00           H  
ATOM    676  CG  ARG    44     -27.011 -27.350  29.937  1.00  0.00           C  
ATOM    677  HG2 ARG    44     -26.166 -27.801  29.427  1.00  0.00           H  
ATOM    678  HG3 ARG    44     -27.005 -26.287  29.692  1.00  0.00           H  
ATOM    679  CD  ARG    44     -26.806 -27.464  31.456  1.00  0.00           C  
ATOM    680  HD2 ARG    44     -25.887 -26.930  31.692  1.00  0.00           H  
ATOM    681  HD3 ARG    44     -27.629 -26.955  31.958  1.00  0.00           H  
ATOM    682  NE  ARG    44     -26.725 -28.851  31.965  1.00  0.00           N  
ATOM    683  HE  ARG    44     -27.527 -29.450  31.811  1.00  0.00           H  
ATOM    684  CZ  ARG    44     -25.819 -29.359  32.787  1.00  0.00           C  
ATOM    685  NH1 ARG    44     -24.792 -28.706  33.245  1.00  0.00           N  
ATOM    686 HH11 ARG    44     -24.584 -27.783  32.930  1.00  0.00           H  
ATOM    687 HH12 ARG    44     -24.139 -29.242  33.817  1.00  0.00           H  
ATOM    688  NH2 ARG    44     -25.890 -30.582  33.200  1.00  0.00           N  
ATOM    689 HH21 ARG    44     -26.504 -31.245  32.759  1.00  0.00           H  
ATOM    690 HH22 ARG    44     -25.138 -30.898  33.808  1.00  0.00           H  
ATOM    691  C   ARG    44     -28.495 -26.312  27.472  1.00  0.00           C  
ATOM    692  O   ARG    44     -29.250 -25.502  28.014  1.00  0.00           O  
ATOM    693  N   PHE    45     -27.627 -25.957  26.520  1.00  0.00           N  
ATOM    694  H   PHE    45     -26.976 -26.658  26.190  1.00  0.00           H  
ATOM    695  CA  PHE    45     -27.546 -24.628  25.895  1.00  0.00           C  
ATOM    696  HA  PHE    45     -28.248 -23.957  26.389  1.00  0.00           H  
ATOM    697  CB  PHE    45     -26.129 -24.052  26.090  1.00  0.00           C  
ATOM    698  HB2 PHE    45     -25.427 -24.691  25.551  1.00  0.00           H  
ATOM    699  HB3 PHE    45     -26.088 -23.069  25.619  1.00  0.00           H  
ATOM    700  CG  PHE    45     -25.640 -23.878  27.521  1.00  0.00           C  
ATOM    701  CD1 PHE    45     -26.461 -23.288  28.504  1.00  0.00           C  
ATOM    702  HD1 PHE    45     -27.468 -22.984  28.258  1.00  0.00           H  
ATOM    703  CE1 PHE    45     -25.968 -23.066  29.803  1.00  0.00           C  
ATOM    704  HE1 PHE    45     -26.597 -22.604  30.550  1.00  0.00           H  
ATOM    705  CZ  PHE    45     -24.646 -23.418  30.125  1.00  0.00           C  
ATOM    706  HZ  PHE    45     -24.257 -23.230  31.117  1.00  0.00           H  
ATOM    707  CE2 PHE    45     -23.823 -24.005  29.149  1.00  0.00           C  
ATOM    708  HE2 PHE    45     -22.806 -24.281  29.392  1.00  0.00           H  
ATOM    709  CD2 PHE    45     -24.319 -24.235  27.853  1.00  0.00           C  
ATOM    710  HD2 PHE    45     -23.675 -24.682  27.110  1.00  0.00           H  
ATOM    711  C   PHE    45     -27.946 -24.608  24.403  1.00  0.00           C  
ATOM    712  O   PHE    45     -27.959 -23.530  23.809  1.00  0.00           O  
ATOM    713  N   VAL    46     -28.270 -25.756  23.782  1.00  0.00           N  
ATOM    714  H   VAL    46     -28.274 -26.611  24.323  1.00  0.00           H  
ATOM    715  CA  VAL    46     -28.587 -25.823  22.336  1.00  0.00           C  
ATOM    716  HA  VAL    46     -29.037 -24.871  22.050  1.00  0.00           H  
ATOM    717  CB  VAL    46     -27.284 -25.949  21.505  1.00  0.00           C  
ATOM    718  HB  VAL    46     -26.648 -25.105  21.772  1.00  0.00           H  
ATOM    719  CG1 VAL    46     -26.462 -27.221  21.760  1.00  0.00           C  
ATOM    720 HG11 VAL    46     -26.299 -27.357  22.827  1.00  0.00           H  
ATOM    721 HG12 VAL    46     -26.954 -28.099  21.344  1.00  0.00           H  
ATOM    722 HG13 VAL    46     -25.488 -27.119  21.281  1.00  0.00           H  
ATOM    723  CG2 VAL    46     -27.554 -25.855  20.000  1.00  0.00           C  
ATOM    724 HG21 VAL    46     -26.610 -25.863  19.454  1.00  0.00           H  
ATOM    725 HG22 VAL    46     -28.165 -26.692  19.660  1.00  0.00           H  
ATOM    726 HG23 VAL    46     -28.070 -24.921  19.781  1.00  0.00           H  
ATOM    727  C   VAL    46     -29.633 -26.883  21.965  1.00  0.00           C  
ATOM    728  O   VAL    46     -30.676 -26.548  21.406  1.00  0.00           O  
ATOM    729  N   ALA    47     -29.408 -28.158  22.296  1.00  0.00           N  
ATOM    730  H   ALA    47     -28.587 -28.379  22.838  1.00  0.00           H  
ATOM    731  CA  ALA    47     -30.210 -29.274  21.781  1.00  0.00           C  
ATOM    732  HA  ALA    47     -30.276 -29.176  20.695  1.00  0.00           H  
ATOM    733  CB  ALA    47     -29.475 -30.578  22.092  1.00  0.00           C  
ATOM    734  HB1 ALA    47     -29.386 -30.712  23.170  1.00  0.00           H  
ATOM    735  HB2 ALA    47     -30.029 -31.420  21.673  1.00  0.00           H  
ATOM    736  HB3 ALA    47     -28.482 -30.558  21.642  1.00  0.00           H  
ATOM    737  C   ALA    47     -31.653 -29.296  22.314  1.00  0.00           C  
ATOM    738  O   ALA    47     -32.548 -29.834  21.661  1.00  0.00           O  
ATOM    739  N   VAL    48     -31.904 -28.632  23.447  1.00  0.00           N  
ATOM    740  H   VAL    48     -31.114 -28.222  23.926  1.00  0.00           H  
ATOM    741  CA  VAL    48     -33.248 -28.408  24.014  1.00  0.00           C  
ATOM    742  HA  VAL    48     -33.686 -29.379  24.246  1.00  0.00           H  
ATOM    743  CB  VAL    48     -33.156 -27.609  25.332  1.00  0.00           C  
ATOM    744  HB  VAL    48     -34.152 -27.562  25.767  1.00  0.00           H  
ATOM    745  CG1 VAL    48     -32.256 -28.306  26.359  1.00  0.00           C  
ATOM    746 HG11 VAL    48     -32.626 -29.315  26.538  1.00  0.00           H  
ATOM    747 HG12 VAL    48     -31.227 -28.349  26.008  1.00  0.00           H  
ATOM    748 HG13 VAL    48     -32.286 -27.754  27.298  1.00  0.00           H  
ATOM    749  CG2 VAL    48     -32.643 -26.174  25.136  1.00  0.00           C  
ATOM    750 HG21 VAL    48     -31.663 -26.172  24.661  1.00  0.00           H  
ATOM    751 HG22 VAL    48     -33.342 -25.606  24.522  1.00  0.00           H  
ATOM    752 HG23 VAL    48     -32.570 -25.677  26.103  1.00  0.00           H  
ATOM    753  C   VAL    48     -34.215 -27.718  23.034  1.00  0.00           C  
ATOM    754  O   VAL    48     -35.425 -27.869  23.172  1.00  0.00           O  
ATOM    755  N   PHE    49     -33.700 -27.015  22.016  1.00  0.00           N  
ATOM    756  H   PHE    49     -32.695 -26.892  21.980  1.00  0.00           H  
ATOM    757  CA  PHE    49     -34.490 -26.382  20.951  1.00  0.00           C  
ATOM    758  HA  PHE    49     -35.512 -26.245  21.306  1.00  0.00           H  
ATOM    759  CB  PHE    49     -33.906 -24.993  20.668  1.00  0.00           C  
ATOM    760  HB2 PHE    49     -32.906 -25.123  20.254  1.00  0.00           H  
ATOM    761  HB3 PHE    49     -34.517 -24.502  19.910  1.00  0.00           H  
ATOM    762  CG  PHE    49     -33.830 -24.081  21.879  1.00  0.00           C  
ATOM    763  CD1 PHE    49     -32.587 -23.591  22.325  1.00  0.00           C  
ATOM    764  HD1 PHE    49     -31.679 -23.866  21.807  1.00  0.00           H  
ATOM    765  CE1 PHE    49     -32.523 -22.741  23.444  1.00  0.00           C  
ATOM    766  HE1 PHE    49     -31.567 -22.367  23.784  1.00  0.00           H  
ATOM    767  CZ  PHE    49     -33.702 -22.373  24.116  1.00  0.00           C  
ATOM    768  HZ  PHE    49     -33.658 -21.719  24.976  1.00  0.00           H  
ATOM    769  CE2 PHE    49     -34.944 -22.858  23.671  1.00  0.00           C  
ATOM    770  HE2 PHE    49     -35.852 -22.581  24.189  1.00  0.00           H  
ATOM    771  CD2 PHE    49     -35.007 -23.716  22.560  1.00  0.00           C  
ATOM    772  HD2 PHE    49     -35.966 -24.087  22.227  1.00  0.00           H  
ATOM    773  C   PHE    49     -34.596 -27.218  19.659  1.00  0.00           C  
ATOM    774  O   PHE    49     -35.356 -26.855  18.763  1.00  0.00           O  
ATOM    775  N   ALA    50     -33.875 -28.342  19.560  1.00  0.00           N  
ATOM    776  H   ALA    50     -33.283 -28.593  20.341  1.00  0.00           H  
ATOM    777  CA  ALA    50     -33.946 -29.288  18.439  1.00  0.00           C  
ATOM    778  HA  ALA    50     -34.356 -28.782  17.564  1.00  0.00           H  
ATOM    779  CB  ALA    50     -32.518 -29.728  18.092  1.00  0.00           C  
ATOM    780  HB1 ALA    50     -32.542 -30.390  17.225  1.00  0.00           H  
ATOM    781  HB2 ALA    50     -31.909 -28.856  17.851  1.00  0.00           H  
ATOM    782  HB3 ALA    50     -32.072 -30.261  18.933  1.00  0.00           H  
ATOM    783  C   ALA    50     -34.864 -30.492  18.736  1.00  0.00           C  
ATOM    784  O   ALA    50     -35.578 -30.963  17.849  1.00  0.00           O  
ATOM    785  N   VAL    51     -34.915 -30.947  19.997  1.00  0.00           N  
ATOM    786  H   VAL    51     -34.273 -30.541  20.668  1.00  0.00           H  
ATOM    787  CA  VAL    51     -35.821 -32.020  20.462  1.00  0.00           C  
ATOM    788  HA  VAL    51     -35.529 -32.938  19.952  1.00  0.00           H  
ATOM    789  CB  VAL    51     -35.644 -32.266  21.979  1.00  0.00           C  
ATOM    790  HB  VAL    51     -35.755 -31.321  22.511  1.00  0.00           H  
ATOM    791  CG1 VAL    51     -36.661 -33.261  22.554  1.00  0.00           C  
ATOM    792 HG11 VAL    51     -36.415 -33.495  23.589  1.00  0.00           H  
ATOM    793 HG12 VAL    51     -37.664 -32.834  22.537  1.00  0.00           H  
ATOM    794 HG13 VAL    51     -36.653 -34.185  21.975  1.00  0.00           H  
ATOM    795  CG2 VAL    51     -34.248 -32.825  22.283  1.00  0.00           C  
ATOM    796 HG21 VAL    51     -33.474 -32.182  21.871  1.00  0.00           H  
ATOM    797 HG22 VAL    51     -34.107 -32.876  23.362  1.00  0.00           H  
ATOM    798 HG23 VAL    51     -34.137 -33.821  21.858  1.00  0.00           H  
ATOM    799  C   VAL    51     -37.304 -31.790  20.094  1.00  0.00           C  
ATOM    800  O   VAL    51     -37.954 -32.766  19.707  1.00  0.00           O  
ATOM    801  N   PRO    52     -37.868 -30.560  20.119  1.00  0.00           N  
ATOM    802  CD  PRO    52     -37.337 -29.344  20.721  1.00  0.00           C  
ATOM    803  HD2 PRO    52     -36.741 -28.812  19.983  1.00  0.00           H  
ATOM    804  HD3 PRO    52     -36.746 -29.550  21.613  1.00  0.00           H  
ATOM    805  CG  PRO    52     -38.549 -28.498  21.088  1.00  0.00           C  
ATOM    806  HG2 PRO    52     -38.312 -27.434  21.110  1.00  0.00           H  
ATOM    807  HG3 PRO    52     -38.946 -28.826  22.046  1.00  0.00           H  
ATOM    808  CB  PRO    52     -39.529 -28.842  19.970  1.00  0.00           C  
ATOM    809  HB2 PRO    52     -39.297 -28.240  19.089  1.00  0.00           H  
ATOM    810  HB3 PRO    52     -40.562 -28.684  20.276  1.00  0.00           H  
ATOM    811  CA  PRO    52     -39.249 -30.324  19.691  1.00  0.00           C  
ATOM    812  HA  PRO    52     -39.909 -30.927  20.316  1.00  0.00           H  
ATOM    813  C   PRO    52     -39.528 -30.668  18.220  1.00  0.00           C  
ATOM    814  O   PRO    52     -40.647 -31.070  17.906  1.00  0.00           O  
ATOM    815  N   LEU    53     -38.549 -30.553  17.314  1.00  0.00           N  
ATOM    816  H   LEU    53     -37.626 -30.274  17.623  1.00  0.00           H  
ATOM    817  CA  LEU    53     -38.728 -30.905  15.898  1.00  0.00           C  
ATOM    818  HA  LEU    53     -39.684 -30.503  15.559  1.00  0.00           H  
ATOM    819  CB  LEU    53     -37.607 -30.244  15.073  1.00  0.00           C  
ATOM    820  HB2 LEU    53     -37.670 -29.165  15.211  1.00  0.00           H  
ATOM    821  HB3 LEU    53     -36.646 -30.578  15.465  1.00  0.00           H  
ATOM    822  CG  LEU    53     -37.637 -30.556  13.563  1.00  0.00           C  
ATOM    823  HG  LEU    53     -37.590 -31.634  13.409  1.00  0.00           H  
ATOM    824  CD1 LEU    53     -38.890 -30.007  12.879  1.00  0.00           C  
ATOM    825 HD11 LEU    53     -39.778 -30.494  13.280  1.00  0.00           H  
ATOM    826 HD12 LEU    53     -38.960 -28.932  13.033  1.00  0.00           H  
ATOM    827 HD13 LEU    53     -38.843 -30.211  11.810  1.00  0.00           H  
ATOM    828  CD2 LEU    53     -36.417 -29.928  12.888  1.00  0.00           C  
ATOM    829 HD21 LEU    53     -35.506 -30.323  13.337  1.00  0.00           H  
ATOM    830 HD22 LEU    53     -36.417 -30.175  11.827  1.00  0.00           H  
ATOM    831 HD23 LEU    53     -36.437 -28.845  13.005  1.00  0.00           H  
ATOM    832  C   LEU    53     -38.784 -32.427  15.705  1.00  0.00           C  
ATOM    833  O   LEU    53     -39.676 -32.936  15.032  1.00  0.00           O  
ATOM    834  N   LEU    54     -37.888 -33.160  16.372  1.00  0.00           N  
ATOM    835  H   LEU    54     -37.188 -32.673  16.915  1.00  0.00           H  
ATOM    836  CA  LEU    54     -37.892 -34.629  16.379  1.00  0.00           C  
ATOM    837  HA  LEU    54     -37.919 -34.987  15.349  1.00  0.00           H  
ATOM    838  CB  LEU    54     -36.600 -35.130  17.052  1.00  0.00           C  
ATOM    839  HB2 LEU    54     -36.578 -34.754  18.076  1.00  0.00           H  
ATOM    840  HB3 LEU    54     -36.629 -36.220  17.097  1.00  0.00           H  
ATOM    841  CG  LEU    54     -35.304 -34.697  16.336  1.00  0.00           C  
ATOM    842  HG  LEU    54     -35.304 -33.617  16.191  1.00  0.00           H  
ATOM    843  CD1 LEU    54     -34.090 -35.048  17.196  1.00  0.00           C  
ATOM    844 HD11 LEU    54     -34.160 -34.537  18.155  1.00  0.00           H  
ATOM    845 HD12 LEU    54     -34.045 -36.125  17.357  1.00  0.00           H  
ATOM    846 HD13 LEU    54     -33.180 -34.721  16.693  1.00  0.00           H  
ATOM    847  CD2 LEU    54     -35.140 -35.376  14.975  1.00  0.00           C  
ATOM    848 HD21 LEU    54     -35.953 -35.084  14.310  1.00  0.00           H  
ATOM    849 HD22 LEU    54     -34.200 -35.069  14.520  1.00  0.00           H  
ATOM    850 HD23 LEU    54     -35.147 -36.460  15.093  1.00  0.00           H  
ATOM    851  C   LEU    54     -39.151 -35.186  17.068  1.00  0.00           C  
ATOM    852  O   LEU    54     -39.724 -36.176  16.619  1.00  0.00           O  
ATOM    853  N   SER    55     -39.645 -34.495  18.100  1.00  0.00           N  
ATOM    854  H   SER    55     -39.107 -33.709  18.438  1.00  0.00           H  
ATOM    855  CA  SER    55     -40.935 -34.797  18.737  1.00  0.00           C  
ATOM    856  HA  SER    55     -40.932 -35.838  19.062  1.00  0.00           H  
ATOM    857  CB  SER    55     -41.151 -33.912  19.969  1.00  0.00           C  
ATOM    858  HB2 SER    55     -41.242 -32.870  19.664  1.00  0.00           H  
ATOM    859  HB3 SER    55     -42.079 -34.211  20.457  1.00  0.00           H  
ATOM    860  OG  SER    55     -40.080 -34.040  20.888  1.00  0.00           O  
ATOM    861  HG  SER    55     -39.276 -33.681  20.475  1.00  0.00           H  
ATOM    862  C   SER    55     -42.111 -34.614  17.766  1.00  0.00           C  
ATOM    863  O   SER    55     -43.019 -35.442  17.744  1.00  0.00           O  
ATOM    864  N   PHE    56     -42.076 -33.578  16.918  1.00  0.00           N  
ATOM    865  H   PHE    56     -41.306 -32.924  16.979  1.00  0.00           H  
ATOM    866  CA  PHE    56     -43.094 -33.332  15.888  1.00  0.00           C  
ATOM    867  HA  PHE    56     -44.068 -33.334  16.372  1.00  0.00           H  
ATOM    868  CB  PHE    56     -42.883 -31.935  15.291  1.00  0.00           C  
ATOM    869  HB2 PHE    56     -42.710 -31.233  16.102  1.00  0.00           H  
ATOM    870  HB3 PHE    56     -41.991 -31.939  14.667  1.00  0.00           H  
ATOM    871  CG  PHE    56     -44.055 -31.415  14.481  1.00  0.00           C  
ATOM    872  CD1 PHE    56     -45.283 -31.154  15.118  1.00  0.00           C  
ATOM    873  HD1 PHE    56     -45.397 -31.343  16.175  1.00  0.00           H  
ATOM    874  CE1 PHE    56     -46.364 -30.633  14.387  1.00  0.00           C  
ATOM    875  HE1 PHE    56     -47.305 -30.432  14.881  1.00  0.00           H  
ATOM    876  CZ  PHE    56     -46.220 -30.370  13.015  1.00  0.00           C  
ATOM    877  HZ  PHE    56     -47.053 -29.974  12.449  1.00  0.00           H  
ATOM    878  CE2 PHE    56     -44.998 -30.637  12.373  1.00  0.00           C  
ATOM    879  HE2 PHE    56     -44.899 -30.448  11.312  1.00  0.00           H  
ATOM    880  CD2 PHE    56     -43.916 -31.160  13.103  1.00  0.00           C  
ATOM    881  HD2 PHE    56     -42.979 -31.360  12.604  1.00  0.00           H  
ATOM    882  C   PHE    56     -43.105 -34.422  14.800  1.00  0.00           C  
ATOM    883  O   PHE    56     -44.172 -34.829  14.335  1.00  0.00           O  
ATOM    884  N   HIE    57     -41.929 -34.956  14.445  1.00  0.00           N  
ATOM    885  H   HIE    57     -41.084 -34.539  14.821  1.00  0.00           H  
ATOM    886  CA  HIE    57     -41.798 -36.124  13.561  1.00  0.00           C  
ATOM    887  HA  HIE    57     -42.388 -35.958  12.659  1.00  0.00           H  
ATOM    888  CB  HIE    57     -40.326 -36.319  13.153  1.00  0.00           C  
ATOM    889  HB2 HIE    57     -39.728 -36.504  14.045  1.00  0.00           H  
ATOM    890  HB3 HIE    57     -40.261 -37.212  12.530  1.00  0.00           H  
ATOM    891  CG  HIE    57     -39.686 -35.184  12.384  1.00  0.00           C  
ATOM    892  ND1 HIE    57     -38.315 -35.071  12.132  1.00  0.00           N  
ATOM    893  CE1 HIE    57     -38.166 -33.977  11.369  1.00  0.00           C  
ATOM    894  HE1 HIE    57     -37.217 -33.613  10.993  1.00  0.00           H  
ATOM    895  NE2 HIE    57     -39.360 -33.416  11.117  1.00  0.00           N  
ATOM    896  HE2 HIE    57     -39.513 -32.599  10.539  1.00  0.00           H  
ATOM    897  CD2 HIE    57     -40.332 -34.165  11.742  1.00  0.00           C  
ATOM    898  HD2 HIE    57     -41.400 -33.997  11.716  1.00  0.00           H  
ATOM    899  C   HIE    57     -42.346 -37.406  14.204  1.00  0.00           C  
ATOM    900  O   HIE    57     -43.034 -38.174  13.534  1.00  0.00           O  
ATOM    901  N   PHE    58     -42.099 -37.633  15.497  1.00  0.00           N  
ATOM    902  H   PHE    58     -41.477 -36.998  15.988  1.00  0.00           H  
ATOM    903  CA  PHE    58     -42.573 -38.828  16.212  1.00  0.00           C  
ATOM    904  HA  PHE    58     -42.428 -39.698  15.571  1.00  0.00           H  
ATOM    905  CB  PHE    58     -41.726 -39.035  17.476  1.00  0.00           C  
ATOM    906  HB2 PHE    58     -41.762 -38.114  18.052  1.00  0.00           H  
ATOM    907  HB3 PHE    58     -42.193 -39.821  18.072  1.00  0.00           H  
ATOM    908  CG  PHE    58     -40.257 -39.410  17.309  1.00  0.00           C  
ATOM    909  CD1 PHE    58     -39.447 -39.446  18.460  1.00  0.00           C  
ATOM    910  HD1 PHE    58     -39.871 -39.195  19.422  1.00  0.00           H  
ATOM    911  CE1 PHE    58     -38.097 -39.828  18.372  1.00  0.00           C  
ATOM    912  HE1 PHE    58     -37.492 -39.873  19.264  1.00  0.00           H  
ATOM    913  CZ  PHE    58     -37.539 -40.162  17.127  1.00  0.00           C  
ATOM    914  HZ  PHE    58     -36.500 -40.456  17.058  1.00  0.00           H  
ATOM    915  CE2 PHE    58     -38.338 -40.124  15.972  1.00  0.00           C  
ATOM    916  HE2 PHE    58     -37.913 -40.386  15.012  1.00  0.00           H  
ATOM    917  CD2 PHE    58     -39.692 -39.755  16.062  1.00  0.00           C  
ATOM    918  HD2 PHE    58     -40.286 -39.745  15.160  1.00  0.00           H  
ATOM    919  C   PHE    58     -44.084 -38.811  16.521  1.00  0.00           C  
ATOM    920  O   PHE    58     -44.687 -39.882  16.584  1.00  0.00           O  
ATOM    921  N   ILE    59     -44.728 -37.637  16.610  1.00  0.00           N  
ATOM    922  H   ILE    59     -44.168 -36.792  16.657  1.00  0.00           H  
ATOM    923  CA  ILE    59     -46.203 -37.495  16.569  1.00  0.00           C  
ATOM    924  HA  ILE    59     -46.614 -38.440  16.924  1.00  0.00           H  
ATOM    925  CB  ILE    59     -46.682 -36.425  17.583  1.00  0.00           C  
ATOM    926  HB  ILE    59     -46.096 -36.577  18.491  1.00  0.00           H  
ATOM    927  CG2 ILE    59     -46.411 -34.997  17.086  1.00  0.00           C  
ATOM    928 HG21 ILE    59     -45.380 -34.929  16.761  1.00  0.00           H  
ATOM    929 HG22 ILE    59     -47.065 -34.748  16.251  1.00  0.00           H  
ATOM    930 HG23 ILE    59     -46.570 -34.281  17.892  1.00  0.00           H  
ATOM    931  CG1 ILE    59     -48.170 -36.596  17.967  1.00  0.00           C  
ATOM    932 HG12 ILE    59     -48.810 -36.191  17.182  1.00  0.00           H  
ATOM    933 HG13 ILE    59     -48.393 -37.658  18.070  1.00  0.00           H  
ATOM    934  CD1 ILE    59     -48.536 -35.920  19.295  1.00  0.00           C  
ATOM    935 HD11 ILE    59     -48.371 -34.845  19.236  1.00  0.00           H  
ATOM    936 HD12 ILE    59     -49.589 -36.100  19.512  1.00  0.00           H  
ATOM    937 HD13 ILE    59     -47.935 -36.336  20.104  1.00  0.00           H  
ATOM    938  C   ILE    59     -46.749 -37.348  15.126  1.00  0.00           C  
ATOM    939  O   ILE    59     -47.892 -36.947  14.908  1.00  0.00           O  
ATOM    940  N   SER    60     -45.934 -37.692  14.118  1.00  0.00           N  
ATOM    941  H   SER    60     -44.997 -37.987  14.357  1.00  0.00           H  
ATOM    942  CA  SER    60     -46.295 -37.771  12.693  1.00  0.00           C  
ATOM    943  HA  SER    60     -45.361 -37.923  12.151  1.00  0.00           H  
ATOM    944  CB  SER    60     -47.145 -39.029  12.447  1.00  0.00           C  
ATOM    945  HB2 SER    60     -46.652 -39.892  12.898  1.00  0.00           H  
ATOM    946  HB3 SER    60     -48.124 -38.905  12.914  1.00  0.00           H  
ATOM    947  OG  SER    60     -47.310 -39.270  11.064  1.00  0.00           O  
ATOM    948  HG  SER    60     -47.769 -38.492  10.703  1.00  0.00           H  
ATOM    949  C   SER    60     -46.909 -36.487  12.103  1.00  0.00           C  
ATOM    950  O   SER    60     -47.736 -36.553  11.191  1.00  0.00           O  
ATOM    951  N   SER    61     -46.542 -35.308  12.628  1.00  0.00           N  
ATOM    952  H   SER    61     -45.819 -35.312  13.342  1.00  0.00           H  
ATOM    953  CA  SER    61     -47.150 -34.006  12.287  1.00  0.00           C  
ATOM    954  HA  SER    61     -46.725 -33.276  12.976  1.00  0.00           H  
ATOM    955  CB  SER    61     -46.712 -33.587  10.871  1.00  0.00           C  
ATOM    956  HB2 SER    61     -45.624 -33.622  10.808  1.00  0.00           H  
ATOM    957  HB3 SER    61     -47.125 -34.284  10.141  1.00  0.00           H  
ATOM    958  OG  SER    61     -47.147 -32.281  10.545  1.00  0.00           O  
ATOM    959  HG  SER    61     -48.101 -32.257  10.735  1.00  0.00           H  
ATOM    960  C   SER    61     -48.683 -33.941  12.491  1.00  0.00           C  
ATOM    961  O   SER    61     -49.349 -33.060  11.941  1.00  0.00           O  
ATOM    962  N   ASN    62     -49.268 -34.863  13.266  1.00  0.00           N  
ATOM    963  H   ASN    62     -48.675 -35.551  13.720  1.00  0.00           H  
ATOM    964  CA  ASN    62     -50.719 -35.085  13.351  1.00  0.00           C  
ATOM    965  HA  ASN    62     -51.164 -34.691  12.434  1.00  0.00           H  
ATOM    966  CB  ASN    62     -50.971 -36.611  13.367  1.00  0.00           C  
ATOM    967  HB2 ASN    62     -50.149 -37.122  12.864  1.00  0.00           H  
ATOM    968  HB3 ASN    62     -51.004 -36.967  14.396  1.00  0.00           H  
ATOM    969  CG  ASN    62     -52.247 -37.037  12.652  1.00  0.00           C  
ATOM    970  OD1 ASN    62     -52.231 -37.835  11.730  1.00  0.00           O  
ATOM    971  ND2 ASN    62     -53.393 -36.518  13.024  1.00  0.00           N  
ATOM    972 HD21 ASN    62     -53.407 -35.844  13.784  1.00  0.00           H  
ATOM    973 HD22 ASN    62     -54.222 -36.807  12.534  1.00  0.00           H  
ATOM    974  C   ASN    62     -51.393 -34.319  14.517  1.00  0.00           C  
ATOM    975  O   ASN    62     -52.537 -34.609  14.870  1.00  0.00           O  
ATOM    976  N   ASP    63     -50.701 -33.354  15.132  1.00  0.00           N  
ATOM    977  H   ASP    63     -49.782 -33.133  14.780  1.00  0.00           H  
ATOM    978  CA  ASP    63     -51.185 -32.586  16.287  1.00  0.00           C  
ATOM    979  HA  ASP    63     -52.271 -32.662  16.334  1.00  0.00           H  
ATOM    980  CB  ASP    63     -50.618 -33.209  17.580  1.00  0.00           C  
ATOM    981  HB2 ASP    63     -50.878 -34.269  17.605  1.00  0.00           H  
ATOM    982  HB3 ASP    63     -49.528 -33.130  17.573  1.00  0.00           H  
ATOM    983  CG  ASP    63     -51.179 -32.542  18.843  1.00  0.00           C  
ATOM    984  OD1 ASP    63     -50.433 -32.298  19.821  1.00  0.00           O  
ATOM    985  OD2 ASP    63     -52.390 -32.231  18.883  1.00  0.00           O  
ATOM    986  C   ASP    63     -50.781 -31.096  16.205  1.00  0.00           C  
ATOM    987  O   ASP    63     -49.595 -30.806  16.018  1.00  0.00           O  
ATOM    988  N   PRO    64     -51.705 -30.136  16.410  1.00  0.00           N  
ATOM    989  CD  PRO    64     -53.137 -30.265  16.194  1.00  0.00           C  
ATOM    990  HD2 PRO    64     -53.626 -30.569  17.121  1.00  0.00           H  
ATOM    991  HD3 PRO    64     -53.365 -30.971  15.394  1.00  0.00           H  
ATOM    992  CG  PRO    64     -53.597 -28.866  15.796  1.00  0.00           C  
ATOM    993  HG2 PRO    64     -54.654 -28.709  16.016  1.00  0.00           H  
ATOM    994  HG3 PRO    64     -53.394 -28.699  14.736  1.00  0.00           H  
ATOM    995  CB  PRO    64     -52.697 -27.967  16.644  1.00  0.00           C  
ATOM    996  HB2 PRO    64     -53.149 -27.853  17.630  1.00  0.00           H  
ATOM    997  HB3 PRO    64     -52.560 -26.990  16.181  1.00  0.00           H  
ATOM    998  CA  PRO    64     -51.369 -28.744  16.723  1.00  0.00           C  
ATOM    999  HA  PRO    64     -50.697 -28.364  15.952  1.00  0.00           H  
ATOM   1000  C   PRO    64     -50.672 -28.663  18.097  1.00  0.00           C  
ATOM   1001  O   PRO    64     -51.322 -28.623  19.149  1.00  0.00           O  
ATOM   1002  N   TYR    65     -49.336 -28.729  18.090  1.00  0.00           N  
ATOM   1003  H   TYR    65     -48.891 -28.838  17.191  1.00  0.00           H  
ATOM   1004  CA  TYR    65     -48.544 -29.085  19.274  1.00  0.00           C  
ATOM   1005  HA  TYR    65     -49.247 -29.492  19.993  1.00  0.00           H  
ATOM   1006  CB  TYR    65     -47.579 -30.240  18.939  1.00  0.00           C  
ATOM   1007  HB2 TYR    65     -47.515 -30.868  19.828  1.00  0.00           H  
ATOM   1008  HB3 TYR    65     -48.008 -30.866  18.157  1.00  0.00           H  
ATOM   1009  CG  TYR    65     -46.159 -29.866  18.538  1.00  0.00           C  
ATOM   1010  CD1 TYR    65     -45.906 -28.827  17.618  1.00  0.00           C  
ATOM   1011  HD1 TYR    65     -46.722 -28.275  17.175  1.00  0.00           H  
ATOM   1012  CE1 TYR    65     -44.583 -28.499  17.266  1.00  0.00           C  
ATOM   1013  HE1 TYR    65     -44.386 -27.709  16.556  1.00  0.00           H  
ATOM   1014  CZ  TYR    65     -43.508 -29.220  17.823  1.00  0.00           C  
ATOM   1015  OH  TYR    65     -42.232 -28.928  17.466  1.00  0.00           O  
ATOM   1016  HH  TYR    65     -41.674 -29.716  17.573  1.00  0.00           H  
ATOM   1017  CE2 TYR    65     -43.758 -30.268  18.734  1.00  0.00           C  
ATOM   1018  HE2 TYR    65     -42.938 -30.830  19.152  1.00  0.00           H  
ATOM   1019  CD2 TYR    65     -45.081 -30.589  19.085  1.00  0.00           C  
ATOM   1020  HD2 TYR    65     -45.268 -31.409  19.766  1.00  0.00           H  
ATOM   1021  C   TYR    65     -47.848 -27.915  19.993  1.00  0.00           C  
ATOM   1022  O   TYR    65     -47.561 -26.868  19.409  1.00  0.00           O  
ATOM   1023  N   ALA    66     -47.533 -28.117  21.277  1.00  0.00           N  
ATOM   1024  H   ALA    66     -47.811 -28.991  21.701  1.00  0.00           H  
ATOM   1025  CA  ALA    66     -46.785 -27.163  22.097  1.00  0.00           C  
ATOM   1026  HA  ALA    66     -46.950 -26.157  21.708  1.00  0.00           H  
ATOM   1027  CB  ALA    66     -47.352 -27.189  23.524  1.00  0.00           C  
ATOM   1028  HB1 ALA    66     -48.419 -26.964  23.503  1.00  0.00           H  
ATOM   1029  HB2 ALA    66     -47.197 -28.169  23.974  1.00  0.00           H  
ATOM   1030  HB3 ALA    66     -46.846 -26.437  24.131  1.00  0.00           H  
ATOM   1031  C   ALA    66     -45.268 -27.438  22.039  1.00  0.00           C  
ATOM   1032  O   ALA    66     -44.710 -28.146  22.882  1.00  0.00           O  
ATOM   1033  N   MET    67     -44.571 -26.853  21.061  1.00  0.00           N  
ATOM   1034  H   MET    67     -45.077 -26.319  20.365  1.00  0.00           H  
ATOM   1035  CA  MET    67     -43.109 -26.981  20.918  1.00  0.00           C  
ATOM   1036  HA  MET    67     -42.885 -28.041  20.788  1.00  0.00           H  
ATOM   1037  CB  MET    67     -42.641 -26.251  19.640  1.00  0.00           C  
ATOM   1038  HB2 MET    67     -41.642 -26.613  19.393  1.00  0.00           H  
ATOM   1039  HB3 MET    67     -43.294 -26.524  18.812  1.00  0.00           H  
ATOM   1040  CG  MET    67     -42.562 -24.717  19.718  1.00  0.00           C  
ATOM   1041  HG2 MET    67     -41.810 -24.445  20.459  1.00  0.00           H  
ATOM   1042  HG3 MET    67     -42.205 -24.350  18.754  1.00  0.00           H  
ATOM   1043  SD  MET    67     -44.100 -23.833  20.119  1.00  0.00           S  
ATOM   1044  CE  MET    67     -45.053 -24.133  18.602  1.00  0.00           C  
ATOM   1045  HE1 MET    67     -46.004 -23.606  18.666  1.00  0.00           H  
ATOM   1046  HE2 MET    67     -44.499 -23.765  17.737  1.00  0.00           H  
ATOM   1047  HE3 MET    67     -45.247 -25.199  18.480  1.00  0.00           H  
ATOM   1048  C   MET    67     -42.346 -26.505  22.172  1.00  0.00           C  
ATOM   1049  O   MET    67     -41.355 -27.116  22.574  1.00  0.00           O  
ATOM   1050  N   ASN    68     -42.851 -25.465  22.846  1.00  0.00           N  
ATOM   1051  H   ASN    68     -43.656 -25.002  22.446  1.00  0.00           H  
ATOM   1052  CA  ASN    68     -42.266 -24.919  24.074  1.00  0.00           C  
ATOM   1053  HA  ASN    68     -41.199 -24.781  23.896  1.00  0.00           H  
ATOM   1054  CB  ASN    68     -42.859 -23.522  24.343  1.00  0.00           C  
ATOM   1055  HB2 ASN    68     -42.463 -23.135  25.281  1.00  0.00           H  
ATOM   1056  HB3 ASN    68     -42.535 -22.850  23.548  1.00  0.00           H  
ATOM   1057  CG  ASN    68     -44.378 -23.499  24.423  1.00  0.00           C  
ATOM   1058  OD1 ASN    68     -44.999 -24.220  25.185  1.00  0.00           O  
ATOM   1059  ND2 ASN    68     -45.035 -22.699  23.618  1.00  0.00           N  
ATOM   1060 HD21 ASN    68     -44.550 -22.106  22.964  1.00  0.00           H  
ATOM   1061 HD22 ASN    68     -46.039 -22.685  23.698  1.00  0.00           H  
ATOM   1062  C   ASN    68     -42.374 -25.866  25.292  1.00  0.00           C  
ATOM   1063  O   ASN    68     -41.507 -25.823  26.167  1.00  0.00           O  
ATOM   1064  N   TYR    69     -43.362 -26.771  25.326  1.00  0.00           N  
ATOM   1065  H   TYR    69     -44.054 -26.759  24.590  1.00  0.00           H  
ATOM   1066  CA  TYR    69     -43.471 -27.808  26.359  1.00  0.00           C  
ATOM   1067  HA  TYR    69     -43.367 -27.344  27.341  1.00  0.00           H  
ATOM   1068  CB  TYR    69     -44.859 -28.466  26.284  1.00  0.00           C  
ATOM   1069  HB2 TYR    69     -45.620 -27.685  26.314  1.00  0.00           H  
ATOM   1070  HB3 TYR    69     -44.962 -28.985  25.331  1.00  0.00           H  
ATOM   1071  CG  TYR    69     -45.135 -29.461  27.397  1.00  0.00           C  
ATOM   1072  CD1 TYR    69     -45.888 -29.067  28.521  1.00  0.00           C  
ATOM   1073  HD1 TYR    69     -46.276 -28.059  28.590  1.00  0.00           H  
ATOM   1074  CE1 TYR    69     -46.137 -29.984  29.560  1.00  0.00           C  
ATOM   1075  HE1 TYR    69     -46.714 -29.693  30.425  1.00  0.00           H  
ATOM   1076  CZ  TYR    69     -45.631 -31.300  29.483  1.00  0.00           C  
ATOM   1077  OH  TYR    69     -45.867 -32.169  30.499  1.00  0.00           O  
ATOM   1078  HH  TYR    69     -45.474 -33.056  30.327  1.00  0.00           H  
ATOM   1079  CE2 TYR    69     -44.880 -31.695  28.356  1.00  0.00           C  
ATOM   1080  HE2 TYR    69     -44.494 -32.702  28.299  1.00  0.00           H  
ATOM   1081  CD2 TYR    69     -44.638 -30.777  27.315  1.00  0.00           C  
ATOM   1082  HD2 TYR    69     -44.060 -31.087  26.456  1.00  0.00           H  
ATOM   1083  C   TYR    69     -42.354 -28.849  26.210  1.00  0.00           C  
ATOM   1084  O   TYR    69     -41.696 -29.213  27.183  1.00  0.00           O  
ATOM   1085  N   HID    70     -42.087 -29.274  24.971  1.00  0.00           N  
ATOM   1086  H   HID    70     -42.647 -28.912  24.215  1.00  0.00           H  
ATOM   1087  CA  HID    70     -41.016 -30.222  24.648  1.00  0.00           C  
ATOM   1088  HA  HID    70     -41.138 -31.111  25.269  1.00  0.00           H  
ATOM   1089  CB  HID    70     -41.137 -30.644  23.178  1.00  0.00           C  
ATOM   1090  HB2 HID    70     -41.067 -29.763  22.541  1.00  0.00           H  
ATOM   1091  HB3 HID    70     -40.302 -31.303  22.932  1.00  0.00           H  
ATOM   1092  CG  HID    70     -42.423 -31.362  22.856  1.00  0.00           C  
ATOM   1093  ND1 HID    70     -43.668 -30.796  22.668  1.00  0.00           N  
ATOM   1094  HD1 HID    70     -43.912 -29.810  22.701  1.00  0.00           H  
ATOM   1095  CE1 HID    70     -44.549 -31.788  22.474  1.00  0.00           C  
ATOM   1096  HE1 HID    70     -45.610 -31.648  22.310  1.00  0.00           H  
ATOM   1097  NE2 HID    70     -43.934 -32.979  22.523  1.00  0.00           N  
ATOM   1098  CD2 HID    70     -42.587 -32.719  22.788  1.00  0.00           C  
ATOM   1099  HD2 HID    70     -41.812 -33.461  22.927  1.00  0.00           H  
ATOM   1100  C   HID    70     -39.628 -29.638  24.955  1.00  0.00           C  
ATOM   1101  O   HID    70     -38.761 -30.349  25.464  1.00  0.00           O  
ATOM   1102  N   PHE    71     -39.445 -28.331  24.726  1.00  0.00           N  
ATOM   1103  H   PHE    71     -40.183 -27.824  24.254  1.00  0.00           H  
ATOM   1104  CA  PHE    71     -38.279 -27.576  25.194  1.00  0.00           C  
ATOM   1105  HA  PHE    71     -37.380 -28.035  24.784  1.00  0.00           H  
ATOM   1106  CB  PHE    71     -38.357 -26.131  24.661  1.00  0.00           C  
ATOM   1107  HB2 PHE    71     -37.967 -26.116  23.642  1.00  0.00           H  
ATOM   1108  HB3 PHE    71     -39.403 -25.842  24.603  1.00  0.00           H  
ATOM   1109  CG  PHE    71     -37.627 -25.075  25.478  1.00  0.00           C  
ATOM   1110  CD1 PHE    71     -38.315 -23.940  25.953  1.00  0.00           C  
ATOM   1111  HD1 PHE    71     -39.363 -23.806  25.725  1.00  0.00           H  
ATOM   1112  CE1 PHE    71     -37.648 -22.983  26.738  1.00  0.00           C  
ATOM   1113  HE1 PHE    71     -38.180 -22.113  27.100  1.00  0.00           H  
ATOM   1114  CZ  PHE    71     -36.293 -23.164  27.069  1.00  0.00           C  
ATOM   1115  HZ  PHE    71     -35.783 -22.435  27.684  1.00  0.00           H  
ATOM   1116  CE2 PHE    71     -35.604 -24.296  26.601  1.00  0.00           C  
ATOM   1117  HE2 PHE    71     -34.566 -24.443  26.861  1.00  0.00           H  
ATOM   1118  CD2 PHE    71     -36.267 -25.238  25.794  1.00  0.00           C  
ATOM   1119  HD2 PHE    71     -35.738 -26.104  25.432  1.00  0.00           H  
ATOM   1120  C   PHE    71     -38.138 -27.643  26.724  1.00  0.00           C  
ATOM   1121  O   PHE    71     -37.093 -28.076  27.210  1.00  0.00           O  
ATOM   1122  N   LEU    72     -39.178 -27.287  27.490  1.00  0.00           N  
ATOM   1123  H   LEU    72     -40.018 -26.934  27.044  1.00  0.00           H  
ATOM   1124  CA  LEU    72     -39.114 -27.295  28.958  1.00  0.00           C  
ATOM   1125  HA  LEU    72     -38.254 -26.691  29.247  1.00  0.00           H  
ATOM   1126  CB  LEU    72     -40.380 -26.628  29.531  1.00  0.00           C  
ATOM   1127  HB2 LEU    72     -40.446 -25.612  29.140  1.00  0.00           H  
ATOM   1128  HB3 LEU    72     -41.252 -27.181  29.178  1.00  0.00           H  
ATOM   1129  CG  LEU    72     -40.430 -26.575  31.073  1.00  0.00           C  
ATOM   1130  HG  LEU    72     -40.406 -27.587  31.476  1.00  0.00           H  
ATOM   1131  CD1 LEU    72     -39.270 -25.777  31.676  1.00  0.00           C  
ATOM   1132 HD11 LEU    72     -39.256 -24.767  31.266  1.00  0.00           H  
ATOM   1133 HD12 LEU    72     -39.384 -25.727  32.759  1.00  0.00           H  
ATOM   1134 HD13 LEU    72     -38.322 -26.268  31.462  1.00  0.00           H  
ATOM   1135  CD2 LEU    72     -41.734 -25.921  31.529  1.00  0.00           C  
ATOM   1136 HD21 LEU    72     -41.784 -25.922  32.618  1.00  0.00           H  
ATOM   1137 HD22 LEU    72     -41.789 -24.896  31.164  1.00  0.00           H  
ATOM   1138 HD23 LEU    72     -42.581 -26.489  31.142  1.00  0.00           H  
ATOM   1139  C   LEU    72     -38.884 -28.701  29.540  1.00  0.00           C  
ATOM   1140  O   LEU    72     -38.153 -28.836  30.522  1.00  0.00           O  
ATOM   1141  N   ALA    73     -39.447 -29.749  28.934  1.00  0.00           N  
ATOM   1142  H   ALA    73     -40.094 -29.573  28.171  1.00  0.00           H  
ATOM   1143  CA  ALA    73     -39.213 -31.136  29.336  1.00  0.00           C  
ATOM   1144  HA  ALA    73     -39.408 -31.227  30.406  1.00  0.00           H  
ATOM   1145  CB  ALA    73     -40.215 -32.031  28.595  1.00  0.00           C  
ATOM   1146  HB1 ALA    73     -40.056 -31.967  27.517  1.00  0.00           H  
ATOM   1147  HB2 ALA    73     -40.090 -33.066  28.915  1.00  0.00           H  
ATOM   1148  HB3 ALA    73     -41.234 -31.715  28.822  1.00  0.00           H  
ATOM   1149  C   ALA    73     -37.750 -31.565  29.095  1.00  0.00           C  
ATOM   1150  O   ALA    73     -37.078 -32.031  30.020  1.00  0.00           O  
ATOM   1151  N   ALA    74     -37.228 -31.339  27.882  1.00  0.00           N  
ATOM   1152  H   ALA    74     -37.821 -30.930  27.167  1.00  0.00           H  
ATOM   1153  CA  ALA    74     -35.844 -31.656  27.517  1.00  0.00           C  
ATOM   1154  HA  ALA    74     -35.660 -32.709  27.736  1.00  0.00           H  
ATOM   1155  CB  ALA    74     -35.694 -31.439  26.006  1.00  0.00           C  
ATOM   1156  HB1 ALA    74     -34.687 -31.708  25.691  1.00  0.00           H  
ATOM   1157  HB2 ALA    74     -36.413 -32.063  25.475  1.00  0.00           H  
ATOM   1158  HB3 ALA    74     -35.880 -30.392  25.759  1.00  0.00           H  
ATOM   1159  C   ALA    74     -34.807 -30.828  28.303  1.00  0.00           C  
ATOM   1160  O   ALA    74     -33.708 -31.312  28.581  1.00  0.00           O  
ATOM   1161  N   ASP    75     -35.151 -29.596  28.682  1.00  0.00           N  
ATOM   1162  H   ASP    75     -36.024 -29.216  28.325  1.00  0.00           H  
ATOM   1163  CA  ASP    75     -34.347 -28.733  29.550  1.00  0.00           C  
ATOM   1164  HA  ASP    75     -33.309 -28.783  29.219  1.00  0.00           H  
ATOM   1165  CB  ASP    75     -34.835 -27.284  29.374  1.00  0.00           C  
ATOM   1166  HB2 ASP    75     -34.875 -27.060  28.306  1.00  0.00           H  
ATOM   1167  HB3 ASP    75     -35.847 -27.193  29.773  1.00  0.00           H  
ATOM   1168  CG  ASP    75     -33.931 -26.248  30.048  1.00  0.00           C  
ATOM   1169  OD1 ASP    75     -33.875 -26.187  31.294  1.00  0.00           O  
ATOM   1170  OD2 ASP    75     -33.250 -25.483  29.326  1.00  0.00           O  
ATOM   1171  C   ASP    75     -34.383 -29.217  31.011  1.00  0.00           C  
ATOM   1172  O   ASP    75     -33.333 -29.424  31.620  1.00  0.00           O  
ATOM   1173  N   SER    76     -35.566 -29.524  31.556  1.00  0.00           N  
ATOM   1174  H   SER    76     -36.401 -29.367  31.000  1.00  0.00           H  
ATOM   1175  CA  SER    76     -35.730 -30.011  32.938  1.00  0.00           C  
ATOM   1176  HA  SER    76     -35.325 -29.259  33.614  1.00  0.00           H  
ATOM   1177  CB  SER    76     -37.210 -30.207  33.281  1.00  0.00           C  
ATOM   1178  HB2 SER    76     -37.657 -30.936  32.603  1.00  0.00           H  
ATOM   1179  HB3 SER    76     -37.294 -30.578  34.304  1.00  0.00           H  
ATOM   1180  OG  SER    76     -37.902 -28.980  33.180  1.00  0.00           O  
ATOM   1181  HG  SER    76     -38.045 -28.814  32.227  1.00  0.00           H  
ATOM   1182  C   SER    76     -34.975 -31.320  33.192  1.00  0.00           C  
ATOM   1183  O   SER    76     -34.307 -31.452  34.223  1.00  0.00           O  
ATOM   1184  N   LEU    77     -34.988 -32.240  32.221  1.00  0.00           N  
ATOM   1185  H   LEU    77     -35.574 -32.059  31.409  1.00  0.00           H  
ATOM   1186  CA  LEU    77     -34.217 -33.491  32.231  1.00  0.00           C  
ATOM   1187  HA  LEU    77     -34.393 -33.993  33.182  1.00  0.00           H  
ATOM   1188  CB  LEU    77     -34.726 -34.399  31.091  1.00  0.00           C  
ATOM   1189  HB2 LEU    77     -34.757 -33.810  30.172  1.00  0.00           H  
ATOM   1190  HB3 LEU    77     -34.019 -35.212  30.932  1.00  0.00           H  
ATOM   1191  CG  LEU    77     -36.115 -35.017  31.347  1.00  0.00           C  
ATOM   1192  HG  LEU    77     -36.795 -34.259  31.734  1.00  0.00           H  
ATOM   1193  CD1 LEU    77     -36.694 -35.567  30.043  1.00  0.00           C  
ATOM   1194 HD11 LEU    77     -36.039 -36.331  29.626  1.00  0.00           H  
ATOM   1195 HD12 LEU    77     -37.677 -35.999  30.229  1.00  0.00           H  
ATOM   1196 HD13 LEU    77     -36.806 -34.757  29.322  1.00  0.00           H  
ATOM   1197  CD2 LEU    77     -36.034 -36.171  32.352  1.00  0.00           C  
ATOM   1198 HD21 LEU    77     -35.368 -36.949  31.976  1.00  0.00           H  
ATOM   1199 HD22 LEU    77     -35.668 -35.815  33.313  1.00  0.00           H  
ATOM   1200 HD23 LEU    77     -37.027 -36.596  32.498  1.00  0.00           H  
ATOM   1201  C   LEU    77     -32.689 -33.294  32.138  1.00  0.00           C  
ATOM   1202  O   LEU    77     -31.952 -34.270  32.261  1.00  0.00           O  
ATOM   1203  N   GLN    78     -32.199 -32.063  31.948  1.00  0.00           N  
ATOM   1204  H   GLN    78     -32.866 -31.322  31.764  1.00  0.00           H  
ATOM   1205  CA  GLN    78     -30.770 -31.714  31.874  1.00  0.00           C  
ATOM   1206  HA  GLN    78     -30.173 -32.572  32.185  1.00  0.00           H  
ATOM   1207  CB  GLN    78     -30.411 -31.386  30.414  1.00  0.00           C  
ATOM   1208  HB2 GLN    78     -31.054 -30.577  30.063  1.00  0.00           H  
ATOM   1209  HB3 GLN    78     -29.377 -31.043  30.372  1.00  0.00           H  
ATOM   1210  CG  GLN    78     -30.537 -32.589  29.470  1.00  0.00           C  
ATOM   1211  HG2 GLN    78     -29.849 -33.368  29.790  1.00  0.00           H  
ATOM   1212  HG3 GLN    78     -31.552 -32.986  29.498  1.00  0.00           H  
ATOM   1213  CD  GLN    78     -30.212 -32.185  28.040  1.00  0.00           C  
ATOM   1214  OE1 GLN    78     -29.108 -32.355  27.544  1.00  0.00           O  
ATOM   1215  NE2 GLN    78     -31.152 -31.595  27.339  1.00  0.00           N  
ATOM   1216 HE21 GLN    78     -32.073 -31.466  27.753  1.00  0.00           H  
ATOM   1217 HE22 GLN    78     -30.933 -31.323  26.400  1.00  0.00           H  
ATOM   1218  C   GLN    78     -30.355 -30.544  32.792  1.00  0.00           C  
ATOM   1219  O   GLN    78     -29.171 -30.197  32.824  1.00  0.00           O  
ATOM   1220  N   LYS    79     -31.302 -29.913  33.507  1.00  0.00           N  
ATOM   1221  H   LYS    79     -32.257 -30.168  33.281  1.00  0.00           H  
ATOM   1222  CA  LYS    79     -31.096 -28.642  34.238  1.00  0.00           C  
ATOM   1223  HA  LYS    79     -30.049 -28.586  34.543  1.00  0.00           H  
ATOM   1224  CB  LYS    79     -31.394 -27.494  33.250  1.00  0.00           C  
ATOM   1225  HB2 LYS    79     -31.163 -27.832  32.240  1.00  0.00           H  
ATOM   1226  HB3 LYS    79     -32.458 -27.256  33.287  1.00  0.00           H  
ATOM   1227  CG  LYS    79     -30.569 -26.226  33.521  1.00  0.00           C  
ATOM   1228  HG2 LYS    79     -30.770 -25.869  34.530  1.00  0.00           H  
ATOM   1229  HG3 LYS    79     -29.513 -26.482  33.445  1.00  0.00           H  
ATOM   1230  CD  LYS    79     -30.874 -25.085  32.538  1.00  0.00           C  
ATOM   1231  HD2 LYS    79     -31.949 -24.897  32.533  1.00  0.00           H  
ATOM   1232  HD3 LYS    79     -30.367 -24.180  32.878  1.00  0.00           H  
ATOM   1233  CE  LYS    79     -30.387 -25.431  31.125  1.00  0.00           C  
ATOM   1234  HE2 LYS    79     -29.295 -25.462  31.127  1.00  0.00           H  
ATOM   1235  HE3 LYS    79     -30.758 -26.426  30.865  1.00  0.00           H  
ATOM   1236  NZ  LYS    79     -30.871 -24.482  30.096  1.00  0.00           N  
ATOM   1237  HZ1 LYS    79     -31.869 -24.647  29.928  1.00  0.00           H  
ATOM   1238  HZ2 LYS    79     -30.734 -23.518  30.350  1.00  0.00           H  
ATOM   1239  HZ3 LYS    79     -30.421 -24.674  29.202  1.00  0.00           H  
ATOM   1240  C   LYS    79     -31.930 -28.478  35.523  1.00  0.00           C  
ATOM   1241  O   LYS    79     -31.709 -27.517  36.267  1.00  0.00           O  
ATOM   1242  N   VAL    80     -32.878 -29.383  35.799  1.00  0.00           N  
ATOM   1243  H   VAL    80     -33.050 -30.109  35.115  1.00  0.00           H  
ATOM   1244  CA  VAL    80     -33.709 -29.389  37.025  1.00  0.00           C  
ATOM   1245  HA  VAL    80     -33.304 -28.665  37.733  1.00  0.00           H  
ATOM   1246  CB  VAL    80     -35.166 -28.959  36.741  1.00  0.00           C  
ATOM   1247  HB  VAL    80     -35.581 -29.596  35.961  1.00  0.00           H  
ATOM   1248  CG1 VAL    80     -36.065 -29.075  37.980  1.00  0.00           C  
ATOM   1249 HG11 VAL    80     -35.643 -28.507  38.809  1.00  0.00           H  
ATOM   1250 HG12 VAL    80     -37.060 -28.688  37.753  1.00  0.00           H  
ATOM   1251 HG13 VAL    80     -36.177 -30.118  38.276  1.00  0.00           H  
ATOM   1252  CG2 VAL    80     -35.222 -27.501  36.267  1.00  0.00           C  
ATOM   1253 HG21 VAL    80     -36.257 -27.217  36.074  1.00  0.00           H  
ATOM   1254 HG22 VAL    80     -34.811 -26.844  37.034  1.00  0.00           H  
ATOM   1255 HG23 VAL    80     -34.663 -27.382  35.340  1.00  0.00           H  
ATOM   1256  C   VAL    80     -33.641 -30.738  37.742  1.00  0.00           C  
ATOM   1257  O   VAL    80     -33.141 -30.793  38.861  1.00  0.00           O  
ATOM   1258  N   VAL    81     -34.057 -31.839  37.103  1.00  0.00           N  
ATOM   1259  H   VAL    81     -34.420 -31.742  36.160  1.00  0.00           H  
ATOM   1260  CA  VAL    81     -34.071 -33.186  37.724  1.00  0.00           C  
ATOM   1261  HA  VAL    81     -34.637 -33.139  38.656  1.00  0.00           H  
ATOM   1262  CB  VAL    81     -34.772 -34.199  36.791  1.00  0.00           C  
ATOM   1263  HB  VAL    81     -34.284 -34.176  35.816  1.00  0.00           H  
ATOM   1264  CG1 VAL    81     -34.717 -35.639  37.316  1.00  0.00           C  
ATOM   1265 HG11 VAL    81     -33.691 -36.002  37.329  1.00  0.00           H  
ATOM   1266 HG12 VAL    81     -35.127 -35.688  38.326  1.00  0.00           H  
ATOM   1267 HG13 VAL    81     -35.294 -36.297  36.667  1.00  0.00           H  
ATOM   1268  CG2 VAL    81     -36.250 -33.826  36.602  1.00  0.00           C  
ATOM   1269 HG21 VAL    81     -36.762 -33.836  37.565  1.00  0.00           H  
ATOM   1270 HG22 VAL    81     -36.344 -32.837  36.155  1.00  0.00           H  
ATOM   1271 HG23 VAL    81     -36.730 -34.546  35.939  1.00  0.00           H  
ATOM   1272  C   VAL    81     -32.656 -33.655  38.091  1.00  0.00           C  
ATOM   1273  O   VAL    81     -32.436 -34.278  39.129  1.00  0.00           O  
ATOM   1274  N   ILE    82     -31.670 -33.271  37.277  1.00  0.00           N  
ATOM   1275  H   ILE    82     -31.933 -32.743  36.460  1.00  0.00           H  
ATOM   1276  CA  ILE    82     -30.248 -33.596  37.453  1.00  0.00           C  
ATOM   1277  HA  ILE    82     -30.177 -34.681  37.543  1.00  0.00           H  
ATOM   1278  CB  ILE    82     -29.512 -33.166  36.160  1.00  0.00           C  
ATOM   1279  HB  ILE    82     -30.150 -33.435  35.317  1.00  0.00           H  
ATOM   1280  CG2 ILE    82     -29.304 -31.643  36.093  1.00  0.00           C  
ATOM   1281 HG21 ILE    82     -28.646 -31.315  36.893  1.00  0.00           H  
ATOM   1282 HG22 ILE    82     -28.850 -31.364  35.145  1.00  0.00           H  
ATOM   1283 HG23 ILE    82     -30.256 -31.124  36.186  1.00  0.00           H  
ATOM   1284  CG1 ILE    82     -28.198 -33.946  35.975  1.00  0.00           C  
ATOM   1285 HG12 ILE    82     -27.449 -33.586  36.680  1.00  0.00           H  
ATOM   1286 HG13 ILE    82     -28.396 -34.998  36.181  1.00  0.00           H  
ATOM   1287  CD1 ILE    82     -27.637 -33.871  34.548  1.00  0.00           C  
ATOM   1288 HD11 ILE    82     -26.757 -34.511  34.473  1.00  0.00           H  
ATOM   1289 HD12 ILE    82     -28.386 -34.216  33.834  1.00  0.00           H  
ATOM   1290 HD13 ILE    82     -27.347 -32.850  34.305  1.00  0.00           H  
ATOM   1291  C   ILE    82     -29.634 -33.012  38.749  1.00  0.00           C  
ATOM   1292  O   ILE    82     -28.613 -33.507  39.233  1.00  0.00           O  
ATOM   1293  N   LEU    83     -30.276 -32.003  39.358  1.00  0.00           N  
ATOM   1294  H   LEU    83     -31.148 -31.684  38.954  1.00  0.00           H  
ATOM   1295  CA  LEU    83     -29.823 -31.335  40.584  1.00  0.00           C  
ATOM   1296  HA  LEU    83     -28.830 -30.925  40.402  1.00  0.00           H  
ATOM   1297  CB  LEU    83     -30.791 -30.173  40.882  1.00  0.00           C  
ATOM   1298  HB2 LEU    83     -30.812 -29.504  40.022  1.00  0.00           H  
ATOM   1299  HB3 LEU    83     -31.789 -30.594  41.005  1.00  0.00           H  
ATOM   1300  CG  LEU    83     -30.490 -29.344  42.146  1.00  0.00           C  
ATOM   1301  HG  LEU    83     -30.542 -29.985  43.025  1.00  0.00           H  
ATOM   1302  CD1 LEU    83     -29.118 -28.669  42.100  1.00  0.00           C  
ATOM   1303 HD11 LEU    83     -29.028 -28.062  41.200  1.00  0.00           H  
ATOM   1304 HD12 LEU    83     -28.992 -28.036  42.977  1.00  0.00           H  
ATOM   1305 HD13 LEU    83     -28.334 -29.425  42.108  1.00  0.00           H  
ATOM   1306  CD2 LEU    83     -31.554 -28.255  42.295  1.00  0.00           C  
ATOM   1307 HD21 LEU    83     -31.492 -27.549  41.467  1.00  0.00           H  
ATOM   1308 HD22 LEU    83     -32.546 -28.708  42.306  1.00  0.00           H  
ATOM   1309 HD23 LEU    83     -31.406 -27.727  43.235  1.00  0.00           H  
ATOM   1310  C   LEU    83     -29.724 -32.284  41.790  1.00  0.00           C  
ATOM   1311  O   LEU    83     -28.851 -32.098  42.634  1.00  0.00           O  
ATOM   1312  N   ALA    84     -30.581 -33.307  41.876  1.00  0.00           N  
ATOM   1313  H   ALA    84     -31.261 -33.439  41.137  1.00  0.00           H  
ATOM   1314  CA  ALA    84     -30.635 -34.191  43.043  1.00  0.00           C  
ATOM   1315  HA  ALA    84     -30.745 -33.572  43.936  1.00  0.00           H  
ATOM   1316  CB  ALA    84     -31.879 -35.073  42.930  1.00  0.00           C  
ATOM   1317  HB1 ALA    84     -32.777 -34.453  42.911  1.00  0.00           H  
ATOM   1318  HB2 ALA    84     -31.840 -35.670  42.020  1.00  0.00           H  
ATOM   1319  HB3 ALA    84     -31.923 -35.737  43.793  1.00  0.00           H  
ATOM   1320  C   ALA    84     -29.353 -35.026  43.237  1.00  0.00           C  
ATOM   1321  O   ALA    84     -28.964 -35.293  44.375  1.00  0.00           O  
ATOM   1322  N   ALA    85     -28.659 -35.379  42.149  1.00  0.00           N  
ATOM   1323  H   ALA    85     -29.030 -35.130  41.243  1.00  0.00           H  
ATOM   1324  CA  ALA    85     -27.323 -35.975  42.214  1.00  0.00           C  
ATOM   1325  HA  ALA    85     -27.263 -36.630  43.086  1.00  0.00           H  
ATOM   1326  CB  ALA    85     -27.108 -36.837  40.966  1.00  0.00           C  
ATOM   1327  HB1 ALA    85     -27.215 -36.227  40.068  1.00  0.00           H  
ATOM   1328  HB2 ALA    85     -26.109 -37.274  40.989  1.00  0.00           H  
ATOM   1329  HB3 ALA    85     -27.841 -37.644  40.944  1.00  0.00           H  
ATOM   1330  C   ALA    85     -26.226 -34.906  42.370  1.00  0.00           C  
ATOM   1331  O   ALA    85     -25.286 -35.097  43.143  1.00  0.00           O  
ATOM   1332  N   LEU    86     -26.345 -33.768  41.674  1.00  0.00           N  
ATOM   1333  H   LEU    86     -27.145 -33.661  41.062  1.00  0.00           H  
ATOM   1334  CA  LEU    86     -25.330 -32.704  41.677  1.00  0.00           C  
ATOM   1335  HA  LEU    86     -24.353 -33.170  41.551  1.00  0.00           H  
ATOM   1336  CB  LEU    86     -25.569 -31.756  40.489  1.00  0.00           C  
ATOM   1337  HB2 LEU    86     -26.590 -31.378  40.554  1.00  0.00           H  
ATOM   1338  HB3 LEU    86     -24.896 -30.902  40.578  1.00  0.00           H  
ATOM   1339  CG  LEU    86     -25.355 -32.396  39.104  1.00  0.00           C  
ATOM   1340  HG  LEU    86     -25.946 -33.307  39.017  1.00  0.00           H  
ATOM   1341  CD1 LEU    86     -25.805 -31.415  38.028  1.00  0.00           C  
ATOM   1342 HD11 LEU    86     -25.711 -31.874  37.045  1.00  0.00           H  
ATOM   1343 HD12 LEU    86     -26.845 -31.149  38.202  1.00  0.00           H  
ATOM   1344 HD13 LEU    86     -25.193 -30.514  38.063  1.00  0.00           H  
ATOM   1345  CD2 LEU    86     -23.888 -32.730  38.837  1.00  0.00           C  
ATOM   1346 HD21 LEU    86     -23.282 -31.827  38.901  1.00  0.00           H  
ATOM   1347 HD22 LEU    86     -23.531 -33.458  39.560  1.00  0.00           H  
ATOM   1348 HD23 LEU    86     -23.786 -33.158  37.841  1.00  0.00           H  
ATOM   1349  C   LEU    86     -25.241 -31.923  42.999  1.00  0.00           C  
ATOM   1350  O   LEU    86     -24.185 -31.362  43.286  1.00  0.00           O  
ATOM   1351  N   PHE    87     -26.276 -31.919  43.845  1.00  0.00           N  
ATOM   1352  H   PHE    87     -27.162 -32.302  43.531  1.00  0.00           H  
ATOM   1353  CA  PHE    87     -26.197 -31.325  45.187  1.00  0.00           C  
ATOM   1354  HA  PHE    87     -25.855 -30.299  45.068  1.00  0.00           H  
ATOM   1355  CB  PHE    87     -27.598 -31.270  45.822  1.00  0.00           C  
ATOM   1356  HB2 PHE    87     -28.231 -30.623  45.212  1.00  0.00           H  
ATOM   1357  HB3 PHE    87     -28.026 -32.273  45.789  1.00  0.00           H  
ATOM   1358  CG  PHE    87     -27.649 -30.766  47.261  1.00  0.00           C  
ATOM   1359  CD1 PHE    87     -26.856 -29.678  47.684  1.00  0.00           C  
ATOM   1360  HD1 PHE    87     -26.212 -29.167  46.985  1.00  0.00           H  
ATOM   1361  CE1 PHE    87     -26.851 -29.281  49.033  1.00  0.00           C  
ATOM   1362  HE1 PHE    87     -26.203 -28.478  49.357  1.00  0.00           H  
ATOM   1363  CZ  PHE    87     -27.670 -29.943  49.964  1.00  0.00           C  
ATOM   1364  HZ  PHE    87     -27.660 -29.643  51.003  1.00  0.00           H  
ATOM   1365  CE2 PHE    87     -28.499 -30.996  49.542  1.00  0.00           C  
ATOM   1366  HE2 PHE    87     -29.129 -31.507  50.258  1.00  0.00           H  
ATOM   1367  CD2 PHE    87     -28.484 -31.410  48.197  1.00  0.00           C  
ATOM   1368  HD2 PHE    87     -29.104 -32.241  47.888  1.00  0.00           H  
ATOM   1369  C   PHE    87     -25.167 -32.044  46.085  1.00  0.00           C  
ATOM   1370  O   PHE    87     -24.448 -31.392  46.844  1.00  0.00           O  
ATOM   1371  N   LEU    88     -24.996 -33.363  45.930  1.00  0.00           N  
ATOM   1372  H   LEU    88     -25.573 -33.855  45.261  1.00  0.00           H  
ATOM   1373  CA  LEU    88     -23.932 -34.108  46.617  1.00  0.00           C  
ATOM   1374  HA  LEU    88     -23.945 -33.836  47.673  1.00  0.00           H  
ATOM   1375  CB  LEU    88     -24.190 -35.620  46.499  1.00  0.00           C  
ATOM   1376  HB2 LEU    88     -24.262 -35.881  45.444  1.00  0.00           H  
ATOM   1377  HB3 LEU    88     -23.332 -36.150  46.911  1.00  0.00           H  
ATOM   1378  CG  LEU    88     -25.457 -36.114  47.224  1.00  0.00           C  
ATOM   1379  HG  LEU    88     -26.324 -35.550  46.879  1.00  0.00           H  
ATOM   1380  CD1 LEU    88     -25.686 -37.586  46.892  1.00  0.00           C  
ATOM   1381 HD11 LEU    88     -25.868 -37.686  45.824  1.00  0.00           H  
ATOM   1382 HD12 LEU    88     -24.811 -38.175  47.169  1.00  0.00           H  
ATOM   1383 HD13 LEU    88     -26.558 -37.956  47.430  1.00  0.00           H  
ATOM   1384  CD2 LEU    88     -25.348 -35.974  48.744  1.00  0.00           C  
ATOM   1385 HD21 LEU    88     -26.228 -36.408  49.218  1.00  0.00           H  
ATOM   1386 HD22 LEU    88     -24.457 -36.487  49.104  1.00  0.00           H  
ATOM   1387 HD23 LEU    88     -25.299 -34.922  49.022  1.00  0.00           H  
ATOM   1388  C   LEU    88     -22.529 -33.732  46.107  1.00  0.00           C  
ATOM   1389  O   LEU    88     -21.570 -33.768  46.878  1.00  0.00           O  
ATOM   1390  N   TRP    89     -22.403 -33.294  44.847  1.00  0.00           N  
ATOM   1391  H   TRP    89     -23.218 -33.281  44.252  1.00  0.00           H  
ATOM   1392  CA  TRP    89     -21.152 -32.720  44.341  1.00  0.00           C  
ATOM   1393  HA  TRP    89     -20.336 -33.329  44.729  1.00  0.00           H  
ATOM   1394  CB  TRP    89     -21.093 -32.786  42.808  1.00  0.00           C  
ATOM   1395  HB2 TRP    89     -21.512 -33.737  42.488  1.00  0.00           H  
ATOM   1396  HB3 TRP    89     -21.729 -32.006  42.389  1.00  0.00           H  
ATOM   1397  CG  TRP    89     -19.728 -32.669  42.183  1.00  0.00           C  
ATOM   1398  CD1 TRP    89     -18.541 -32.616  42.833  1.00  0.00           C  
ATOM   1399  HD1 TRP    89     -18.410 -32.629  43.909  1.00  0.00           H  
ATOM   1400  NE1 TRP    89     -17.505 -32.585  41.924  1.00  0.00           N  
ATOM   1401  HE1 TRP    89     -16.525 -32.633  42.203  1.00  0.00           H  
ATOM   1402  CE2 TRP    89     -17.967 -32.583  40.628  1.00  0.00           C  
ATOM   1403  CZ2 TRP    89     -17.325 -32.544  39.380  1.00  0.00           C  
ATOM   1404  HZ2 TRP    89     -16.247 -32.489  39.326  1.00  0.00           H  
ATOM   1405  CH2 TRP    89     -18.103 -32.603  38.210  1.00  0.00           C  
ATOM   1406  HH2 TRP    89     -17.632 -32.594  37.237  1.00  0.00           H  
ATOM   1407  CZ3 TRP    89     -19.502 -32.701  38.306  1.00  0.00           C  
ATOM   1408  HZ3 TRP    89     -20.100 -32.778  37.408  1.00  0.00           H  
ATOM   1409  CE3 TRP    89     -20.133 -32.708  39.564  1.00  0.00           C  
ATOM   1410  HE3 TRP    89     -21.205 -32.805  39.625  1.00  0.00           H  
ATOM   1411  CD2 TRP    89     -19.387 -32.651  40.760  1.00  0.00           C  
ATOM   1412  C   TRP    89     -20.942 -31.287  44.852  1.00  0.00           C  
ATOM   1413  O   TRP    89     -19.841 -30.949  45.281  1.00  0.00           O  
ATOM   1414  N   GLN    90     -21.997 -30.461  44.891  1.00  0.00           N  
ATOM   1415  H   GLN    90     -22.869 -30.798  44.496  1.00  0.00           H  
ATOM   1416  CA  GLN    90     -21.972 -29.106  45.461  1.00  0.00           C  
ATOM   1417  HA  GLN    90     -21.274 -28.506  44.877  1.00  0.00           H  
ATOM   1418  CB  GLN    90     -23.373 -28.466  45.346  1.00  0.00           C  
ATOM   1419  HB2 GLN    90     -23.589 -28.275  44.294  1.00  0.00           H  
ATOM   1420  HB3 GLN    90     -24.099 -29.190  45.700  1.00  0.00           H  
ATOM   1421  CG  GLN    90     -23.631 -27.174  46.153  1.00  0.00           C  
ATOM   1422  HG2 GLN    90     -24.697 -26.953  46.101  1.00  0.00           H  
ATOM   1423  HG3 GLN    90     -23.391 -27.327  47.205  1.00  0.00           H  
ATOM   1424  CD  GLN    90     -22.876 -25.953  45.637  1.00  0.00           C  
ATOM   1425  OE1 GLN    90     -23.458 -25.012  45.116  1.00  0.00           O  
ATOM   1426  NE2 GLN    90     -21.566 -25.908  45.739  1.00  0.00           N  
ATOM   1427 HE21 GLN    90     -21.080 -26.621  46.274  1.00  0.00           H  
ATOM   1428 HE22 GLN    90     -21.099 -25.093  45.383  1.00  0.00           H  
ATOM   1429  C   GLN    90     -21.474 -29.101  46.913  1.00  0.00           C  
ATOM   1430  O   GLN    90     -20.720 -28.194  47.266  1.00  0.00           O  
ATOM   1431  N   ALA    91     -21.843 -30.102  47.720  1.00  0.00           N  
ATOM   1432  H   ALA    91     -22.515 -30.776  47.368  1.00  0.00           H  
ATOM   1433  CA  ALA    91     -21.471 -30.194  49.132  1.00  0.00           C  
ATOM   1434  HA  ALA    91     -21.912 -29.348  49.657  1.00  0.00           H  
ATOM   1435  CB  ALA    91     -22.080 -31.478  49.708  1.00  0.00           C  
ATOM   1436  HB1 ALA    91     -21.653 -32.352  49.216  1.00  0.00           H  
ATOM   1437  HB2 ALA    91     -21.869 -31.533  50.777  1.00  0.00           H  
ATOM   1438  HB3 ALA    91     -23.161 -31.473  49.562  1.00  0.00           H  
ATOM   1439  C   ALA    91     -19.949 -30.133  49.373  1.00  0.00           C  
ATOM   1440  O   ALA    91     -19.514 -29.442  50.290  1.00  0.00           O  
ATOM   1441  N   PHE    92     -19.142 -30.788  48.530  1.00  0.00           N  
ATOM   1442  H   PHE    92     -19.575 -31.346  47.808  1.00  0.00           H  
ATOM   1443  CA  PHE    92     -17.667 -30.724  48.565  1.00  0.00           C  
ATOM   1444  HA  PHE    92     -17.350 -30.304  49.520  1.00  0.00           H  
ATOM   1445  CB  PHE    92     -17.102 -32.150  48.485  1.00  0.00           C  
ATOM   1446  HB2 PHE    92     -17.464 -32.632  47.576  1.00  0.00           H  
ATOM   1447  HB3 PHE    92     -16.015 -32.092  48.413  1.00  0.00           H  
ATOM   1448  CG  PHE    92     -17.449 -33.014  49.684  1.00  0.00           C  
ATOM   1449  CD1 PHE    92     -18.638 -33.770  49.702  1.00  0.00           C  
ATOM   1450  HD1 PHE    92     -19.310 -33.749  48.856  1.00  0.00           H  
ATOM   1451  CE1 PHE    92     -18.954 -34.561  50.822  1.00  0.00           C  
ATOM   1452  HE1 PHE    92     -19.865 -35.143  50.832  1.00  0.00           H  
ATOM   1453  CZ  PHE    92     -18.080 -34.605  51.923  1.00  0.00           C  
ATOM   1454  HZ  PHE    92     -18.319 -35.222  52.779  1.00  0.00           H  
ATOM   1455  CE2 PHE    92     -16.892 -33.855  51.906  1.00  0.00           C  
ATOM   1456  HE2 PHE    92     -16.213 -33.896  52.749  1.00  0.00           H  
ATOM   1457  CD2 PHE    92     -16.579 -33.058  50.791  1.00  0.00           C  
ATOM   1458  HD2 PHE    92     -15.660 -32.489  50.782  1.00  0.00           H  
ATOM   1459  C   PHE    92     -17.071 -29.807  47.477  1.00  0.00           C  
ATOM   1460  O   PHE    92     -15.880 -29.491  47.502  1.00  0.00           O  
ATOM   1461  N   SER    93     -17.904 -29.356  46.537  1.00  0.00           N  
ATOM   1462  H   SER    93     -18.854 -29.700  46.587  1.00  0.00           H  
ATOM   1463  CA  SER    93     -17.583 -28.568  45.344  1.00  0.00           C  
ATOM   1464  HA  SER    93     -18.526 -28.462  44.807  1.00  0.00           H  
ATOM   1465  CB  SER    93     -17.172 -27.146  45.747  1.00  0.00           C  
ATOM   1466  HB2 SER    93     -17.885 -26.766  46.482  1.00  0.00           H  
ATOM   1467  HB3 SER    93     -16.177 -27.161  46.195  1.00  0.00           H  
ATOM   1468  OG  SER    93     -17.176 -26.290  44.618  1.00  0.00           O  
ATOM   1469  HG  SER    93     -17.089 -25.380  44.936  1.00  0.00           H  
ATOM   1470  C   SER    93     -16.626 -29.250  44.347  1.00  0.00           C  
ATOM   1471  O   SER    93     -15.991 -30.272  44.624  1.00  0.00           O  
ATOM   1472  N   ARG    94     -16.524 -28.670  43.145  1.00  0.00           N  
ATOM   1473  H   ARG    94     -16.997 -27.777  43.057  1.00  0.00           H  
ATOM   1474  CA  ARG    94     -15.931 -29.258  41.926  1.00  0.00           C  
ATOM   1475  HA  ARG    94     -16.302 -30.278  41.832  1.00  0.00           H  
ATOM   1476  CB  ARG    94     -16.420 -28.473  40.696  1.00  0.00           C  
ATOM   1477  HB2 ARG    94     -16.157 -27.420  40.817  1.00  0.00           H  
ATOM   1478  HB3 ARG    94     -15.916 -28.848  39.803  1.00  0.00           H  
ATOM   1479  CG  ARG    94     -17.935 -28.606  40.476  1.00  0.00           C  
ATOM   1480  HG2 ARG    94     -18.185 -29.648  40.271  1.00  0.00           H  
ATOM   1481  HG3 ARG    94     -18.478 -28.279  41.364  1.00  0.00           H  
ATOM   1482  CD  ARG    94     -18.353 -27.732  39.291  1.00  0.00           C  
ATOM   1483  HD2 ARG    94     -18.067 -26.704  39.510  1.00  0.00           H  
ATOM   1484  HD3 ARG    94     -17.815 -28.045  38.394  1.00  0.00           H  
ATOM   1485  NE  ARG    94     -19.805 -27.777  39.050  1.00  0.00           N  
ATOM   1486  HE  ARG    94     -20.357 -26.988  39.365  1.00  0.00           H  
ATOM   1487  CZ  ARG    94     -20.453 -28.639  38.291  1.00  0.00           C  
ATOM   1488  NH1 ARG    94     -19.902 -29.678  37.749  1.00  0.00           N  
ATOM   1489 HH11 ARG    94     -18.979 -29.969  38.003  1.00  0.00           H  
ATOM   1490 HH12 ARG    94     -20.508 -30.263  37.176  1.00  0.00           H  
ATOM   1491  NH2 ARG    94     -21.709 -28.468  38.029  1.00  0.00           N  
ATOM   1492 HH21 ARG    94     -22.182 -27.659  38.396  1.00  0.00           H  
ATOM   1493 HH22 ARG    94     -22.142 -29.142  37.398  1.00  0.00           H  
ATOM   1494  C   ARG    94     -14.402 -29.406  41.928  1.00  0.00           C  
ATOM   1495  O   ARG    94     -13.841 -29.897  40.951  1.00  0.00           O  
ATOM   1496  N   ARG    95     -13.722 -29.057  43.027  1.00  0.00           N  
ATOM   1497  H   ARG    95     -14.279 -28.689  43.781  1.00  0.00           H  
ATOM   1498  CA  ARG    95     -12.269 -29.241  43.266  1.00  0.00           C  
ATOM   1499  HA  ARG    95     -11.754 -28.946  42.349  1.00  0.00           H  
ATOM   1500  CB  ARG    95     -11.794 -28.261  44.364  1.00  0.00           C  
ATOM   1501  HB2 ARG    95     -10.735 -28.434  44.565  1.00  0.00           H  
ATOM   1502  HB3 ARG    95     -11.865 -27.254  43.950  1.00  0.00           H  
ATOM   1503  CG  ARG    95     -12.556 -28.246  45.708  1.00  0.00           C  
ATOM   1504  HG2 ARG    95     -12.106 -27.461  46.318  1.00  0.00           H  
ATOM   1505  HG3 ARG    95     -13.597 -27.964  45.547  1.00  0.00           H  
ATOM   1506  CD  ARG    95     -12.497 -29.545  46.524  1.00  0.00           C  
ATOM   1507  HD2 ARG    95     -11.492 -29.964  46.455  1.00  0.00           H  
ATOM   1508  HD3 ARG    95     -12.691 -29.300  47.570  1.00  0.00           H  
ATOM   1509  NE  ARG    95     -13.509 -30.527  46.099  1.00  0.00           N  
ATOM   1510  HE  ARG    95     -14.394 -30.179  45.750  1.00  0.00           H  
ATOM   1511  CZ  ARG    95     -13.511 -31.820  46.349  1.00  0.00           C  
ATOM   1512  NH1 ARG    95     -12.547 -32.413  46.986  1.00  0.00           N  
ATOM   1513 HH11 ARG    95     -11.765 -31.882  47.308  1.00  0.00           H  
ATOM   1514 HH12 ARG    95     -12.661 -33.386  47.277  1.00  0.00           H  
ATOM   1515  NH2 ARG    95     -14.507 -32.545  45.949  1.00  0.00           N  
ATOM   1516 HH21 ARG    95     -15.240 -32.129  45.395  1.00  0.00           H  
ATOM   1517 HH22 ARG    95     -14.478 -33.542  46.165  1.00  0.00           H  
ATOM   1518  C   ARG    95     -11.823 -30.708  43.471  1.00  0.00           C  
ATOM   1519  O   ARG    95     -10.841 -30.982  44.158  1.00  0.00           O  
ATOM   1520  N   GLY    96     -12.576 -31.647  42.902  1.00  0.00           N  
ATOM   1521  H   GLY    96     -13.327 -31.321  42.311  1.00  0.00           H  
ATOM   1522  CA  GLY    96     -12.468 -33.099  43.052  1.00  0.00           C  
ATOM   1523  HA2 GLY    96     -11.746 -33.484  42.332  1.00  0.00           H  
ATOM   1524  HA3 GLY    96     -12.125 -33.350  44.057  1.00  0.00           H  
ATOM   1525  C   GLY    96     -13.825 -33.775  42.814  1.00  0.00           C  
ATOM   1526  O   GLY    96     -14.862 -33.106  42.812  1.00  0.00           O  
ATOM   1527  N   SER    97     -13.825 -35.094  42.606  1.00  0.00           N  
ATOM   1528  H   SER    97     -12.935 -35.556  42.493  1.00  0.00           H  
ATOM   1529  CA  SER    97     -15.035 -35.917  42.399  1.00  0.00           C  
ATOM   1530  HA  SER    97     -15.921 -35.324  42.630  1.00  0.00           H  
ATOM   1531  CB  SER    97     -15.132 -36.331  40.926  1.00  0.00           C  
ATOM   1532  HB2 SER    97     -16.027 -36.940  40.779  1.00  0.00           H  
ATOM   1533  HB3 SER    97     -15.212 -35.440  40.301  1.00  0.00           H  
ATOM   1534  OG  SER    97     -13.984 -37.072  40.549  1.00  0.00           O  
ATOM   1535  HG  SER    97     -14.177 -37.537  39.724  1.00  0.00           H  
ATOM   1536  C   SER    97     -15.104 -37.163  43.299  1.00  0.00           C  
ATOM   1537  O   SER    97     -16.152 -37.807  43.360  1.00  0.00           O  
ATOM   1538  N   LEU    98     -14.036 -37.488  44.039  1.00  0.00           N  
ATOM   1539  H   LEU    98     -13.216 -36.908  43.973  1.00  0.00           H  
ATOM   1540  CA  LEU    98     -13.965 -38.670  44.909  1.00  0.00           C  
ATOM   1541  HA  LEU    98     -14.108 -39.560  44.293  1.00  0.00           H  
ATOM   1542  CB  LEU    98     -12.561 -38.722  45.545  1.00  0.00           C  
ATOM   1543  HB2 LEU    98     -11.805 -38.704  44.759  1.00  0.00           H  
ATOM   1544  HB3 LEU    98     -12.434 -37.824  46.152  1.00  0.00           H  
ATOM   1545  CG  LEU    98     -12.321 -39.953  46.441  1.00  0.00           C  
ATOM   1546  HG  LEU    98     -13.167 -40.096  47.107  1.00  0.00           H  
ATOM   1547  CD1 LEU    98     -12.122 -41.225  45.615  1.00  0.00           C  
ATOM   1548 HD11 LEU    98     -11.264 -41.114  44.952  1.00  0.00           H  
ATOM   1549 HD12 LEU    98     -11.952 -42.070  46.282  1.00  0.00           H  
ATOM   1550 HD13 LEU    98     -13.014 -41.431  45.025  1.00  0.00           H  
ATOM   1551  CD2 LEU    98     -11.084 -39.736  47.311  1.00  0.00           C  
ATOM   1552 HD21 LEU    98     -10.205 -39.580  46.685  1.00  0.00           H  
ATOM   1553 HD22 LEU    98     -11.235 -38.867  47.951  1.00  0.00           H  
ATOM   1554 HD23 LEU    98     -10.926 -40.609  47.945  1.00  0.00           H  
ATOM   1555  C   LEU    98     -15.066 -38.672  45.981  1.00  0.00           C  
ATOM   1556  O   LEU    98     -15.723 -39.684  46.198  1.00  0.00           O  
ATOM   1557  N   GLU    99     -15.323 -37.529  46.618  1.00  0.00           N  
ATOM   1558  H   GLU    99     -14.749 -36.714  46.416  1.00  0.00           H  
ATOM   1559  CA  GLU    99     -16.354 -37.402  47.654  1.00  0.00           C  
ATOM   1560  HA  GLU    99     -16.245 -38.232  48.351  1.00  0.00           H  
ATOM   1561  CB  GLU    99     -16.158 -36.101  48.452  1.00  0.00           C  
ATOM   1562  HB2 GLU    99     -16.418 -35.240  47.834  1.00  0.00           H  
ATOM   1563  HB3 GLU    99     -16.861 -36.129  49.284  1.00  0.00           H  
ATOM   1564  CG  GLU    99     -14.742 -35.924  49.041  1.00  0.00           C  
ATOM   1565  HG2 GLU    99     -14.836 -35.330  49.953  1.00  0.00           H  
ATOM   1566  HG3 GLU    99     -14.347 -36.901  49.333  1.00  0.00           H  
ATOM   1567  CD  GLU    99     -13.739 -35.211  48.111  1.00  0.00           C  
ATOM   1568  OE1 GLU    99     -13.987 -35.074  46.888  1.00  0.00           O  
ATOM   1569  OE2 GLU    99     -12.688 -34.728  48.593  1.00  0.00           O  
ATOM   1570  C   GLU    99     -17.779 -37.491  47.076  1.00  0.00           C  
ATOM   1571  O   GLU    99     -18.712 -37.896  47.773  1.00  0.00           O  
ATOM   1572  N   TRP   100     -17.952 -37.189  45.783  1.00  0.00           N  
ATOM   1573  H   TRP   100     -17.135 -36.957  45.236  1.00  0.00           H  
ATOM   1574  CA  TRP   100     -19.212 -37.415  45.073  1.00  0.00           C  
ATOM   1575  HA  TRP   100     -20.029 -37.102  45.720  1.00  0.00           H  
ATOM   1576  CB  TRP   100     -19.266 -36.553  43.805  1.00  0.00           C  
ATOM   1577  HB2 TRP   100     -18.995 -35.531  44.069  1.00  0.00           H  
ATOM   1578  HB3 TRP   100     -18.526 -36.917  43.094  1.00  0.00           H  
ATOM   1579  CG  TRP   100     -20.588 -36.494  43.101  1.00  0.00           C  
ATOM   1580  CD1 TRP   100     -21.808 -36.589  43.679  1.00  0.00           C  
ATOM   1581  HD1 TRP   100     -21.987 -36.754  44.735  1.00  0.00           H  
ATOM   1582  NE1 TRP   100     -22.790 -36.419  42.725  1.00  0.00           N  
ATOM   1583  HE1 TRP   100     -23.777 -36.334  42.950  1.00  0.00           H  
ATOM   1584  CE2 TRP   100     -22.252 -36.254  41.468  1.00  0.00           C  
ATOM   1585  CZ2 TRP   100     -22.822 -36.074  40.200  1.00  0.00           C  
ATOM   1586  HZ2 TRP   100     -23.893 -36.075  40.085  1.00  0.00           H  
ATOM   1587  CH2 TRP   100     -21.977 -35.892  39.092  1.00  0.00           C  
ATOM   1588  HH2 TRP   100     -22.391 -35.759  38.102  1.00  0.00           H  
ATOM   1589  CZ3 TRP   100     -20.583 -35.871  39.275  1.00  0.00           C  
ATOM   1590  HZ3 TRP   100     -19.936 -35.705  38.426  1.00  0.00           H  
ATOM   1591  CE3 TRP   100     -20.023 -36.048  40.553  1.00  0.00           C  
ATOM   1592  HE3 TRP   100     -18.951 -36.025  40.676  1.00  0.00           H  
ATOM   1593  CD2 TRP   100     -20.842 -36.259  41.682  1.00  0.00           C  
ATOM   1594  C   TRP   100     -19.414 -38.906  44.771  1.00  0.00           C  
ATOM   1595  O   TRP   100     -20.494 -39.436  45.014  1.00  0.00           O  
ATOM   1596  N   MET   101     -18.359 -39.616  44.354  1.00  0.00           N  
ATOM   1597  H   MET   101     -17.492 -39.123  44.168  1.00  0.00           H  
ATOM   1598  CA  MET   101     -18.375 -41.078  44.206  1.00  0.00           C  
ATOM   1599  HA  MET   101     -19.185 -41.344  43.524  1.00  0.00           H  
ATOM   1600  CB  MET   101     -17.055 -41.533  43.555  1.00  0.00           C  
ATOM   1601  HB2 MET   101     -17.026 -41.130  42.542  1.00  0.00           H  
ATOM   1602  HB3 MET   101     -16.203 -41.129  44.100  1.00  0.00           H  
ATOM   1603  CG  MET   101     -16.902 -43.056  43.468  1.00  0.00           C  
ATOM   1604  HG2 MET   101     -17.882 -43.492  43.295  1.00  0.00           H  
ATOM   1605  HG3 MET   101     -16.278 -43.289  42.604  1.00  0.00           H  
ATOM   1606  SD  MET   101     -16.154 -43.850  44.919  1.00  0.00           S  
ATOM   1607  CE  MET   101     -16.421 -45.588  44.475  1.00  0.00           C  
ATOM   1608  HE1 MET   101     -15.983 -46.232  45.238  1.00  0.00           H  
ATOM   1609  HE2 MET   101     -17.490 -45.791  44.407  1.00  0.00           H  
ATOM   1610  HE3 MET   101     -15.951 -45.801  43.514  1.00  0.00           H  
ATOM   1611  C   MET   101     -18.676 -41.786  45.540  1.00  0.00           C  
ATOM   1612  O   MET   101     -19.567 -42.634  45.592  1.00  0.00           O  
ATOM   1613  N   ILE   102     -18.018 -41.381  46.635  1.00  0.00           N  
ATOM   1614  H   ILE   102     -17.263 -40.714  46.507  1.00  0.00           H  
ATOM   1615  CA  ILE   102     -18.244 -41.927  47.986  1.00  0.00           C  
ATOM   1616  HA  ILE   102     -18.099 -43.008  47.951  1.00  0.00           H  
ATOM   1617  CB  ILE   102     -17.214 -41.336  48.983  1.00  0.00           C  
ATOM   1618  HB  ILE   102     -17.206 -40.254  48.853  1.00  0.00           H  
ATOM   1619  CG2 ILE   102     -17.587 -41.628  50.452  1.00  0.00           C  
ATOM   1620 HG21 ILE   102     -16.831 -41.233  51.128  1.00  0.00           H  
ATOM   1621 HG22 ILE   102     -18.529 -41.149  50.716  1.00  0.00           H  
ATOM   1622 HG23 ILE   102     -17.675 -42.704  50.610  1.00  0.00           H  
ATOM   1623  CG1 ILE   102     -15.796 -41.883  48.691  1.00  0.00           C  
ATOM   1624 HG12 ILE   102     -15.727 -42.917  49.033  1.00  0.00           H  
ATOM   1625 HG13 ILE   102     -15.615 -41.884  47.617  1.00  0.00           H  
ATOM   1626  CD1 ILE   102     -14.674 -41.062  49.342  1.00  0.00           C  
ATOM   1627 HD11 ILE   102     -14.733 -41.114  50.428  1.00  0.00           H  
ATOM   1628 HD12 ILE   102     -13.709 -41.465  49.033  1.00  0.00           H  
ATOM   1629 HD13 ILE   102     -14.742 -40.021  49.025  1.00  0.00           H  
ATOM   1630  C   ILE   102     -19.687 -41.688  48.455  1.00  0.00           C  
ATOM   1631  O   ILE   102     -20.314 -42.597  49.002  1.00  0.00           O  
ATOM   1632  N   THR   103     -20.246 -40.492  48.243  1.00  0.00           N  
ATOM   1633  H   THR   103     -19.698 -39.770  47.789  1.00  0.00           H  
ATOM   1634  CA  THR   103     -21.624 -40.182  48.668  1.00  0.00           C  
ATOM   1635  HA  THR   103     -21.774 -40.618  49.655  1.00  0.00           H  
ATOM   1636  CB  THR   103     -21.875 -38.675  48.823  1.00  0.00           C  
ATOM   1637  HB  THR   103     -22.946 -38.515  48.954  1.00  0.00           H  
ATOM   1638  CG2 THR   103     -21.162 -38.101  50.046  1.00  0.00           C  
ATOM   1639 HG21 THR   103     -20.088 -38.275  49.981  1.00  0.00           H  
ATOM   1640 HG22 THR   103     -21.352 -37.030  50.107  1.00  0.00           H  
ATOM   1641 HG23 THR   103     -21.544 -38.578  50.948  1.00  0.00           H  
ATOM   1642  OG1 THR   103     -21.449 -37.948  47.699  1.00  0.00           O  
ATOM   1643  HG1 THR   103     -20.478 -37.894  47.753  1.00  0.00           H  
ATOM   1644  C   THR   103     -22.685 -40.829  47.775  1.00  0.00           C  
ATOM   1645  O   THR   103     -23.680 -41.319  48.306  1.00  0.00           O  
ATOM   1646  N   LEU   104     -22.469 -40.949  46.459  1.00  0.00           N  
ATOM   1647  H   LEU   104     -21.652 -40.502  46.050  1.00  0.00           H  
ATOM   1648  CA  LEU   104     -23.346 -41.743  45.586  1.00  0.00           C  
ATOM   1649  HA  LEU   104     -24.378 -41.455  45.783  1.00  0.00           H  
ATOM   1650  CB  LEU   104     -23.038 -41.477  44.101  1.00  0.00           C  
ATOM   1651  HB2 LEU   104     -21.973 -41.642  43.928  1.00  0.00           H  
ATOM   1652  HB3 LEU   104     -23.585 -42.216  43.518  1.00  0.00           H  
ATOM   1653  CG  LEU   104     -23.421 -40.087  43.559  1.00  0.00           C  
ATOM   1654  HG  LEU   104     -22.817 -39.318  44.033  1.00  0.00           H  
ATOM   1655  CD1 LEU   104     -23.165 -40.065  42.051  1.00  0.00           C  
ATOM   1656 HD11 LEU   104     -22.120 -40.304  41.859  1.00  0.00           H  
ATOM   1657 HD12 LEU   104     -23.799 -40.797  41.551  1.00  0.00           H  
ATOM   1658 HD13 LEU   104     -23.374 -39.074  41.653  1.00  0.00           H  
ATOM   1659  CD2 LEU   104     -24.894 -39.744  43.785  1.00  0.00           C  
ATOM   1660 HD21 LEU   104     -25.525 -40.541  43.397  1.00  0.00           H  
ATOM   1661 HD22 LEU   104     -25.082 -39.625  44.848  1.00  0.00           H  
ATOM   1662 HD23 LEU   104     -25.139 -38.810  43.282  1.00  0.00           H  
ATOM   1663  C   LEU   104     -23.279 -43.248  45.893  1.00  0.00           C  
ATOM   1664  O   LEU   104     -24.299 -43.922  45.774  1.00  0.00           O  
ATOM   1665  N   PHE   105     -22.137 -43.778  46.338  1.00  0.00           N  
ATOM   1666  H   PHE   105     -21.292 -43.216  46.309  1.00  0.00           H  
ATOM   1667  CA  PHE   105     -22.032 -45.151  46.851  1.00  0.00           C  
ATOM   1668  HA  PHE   105     -22.514 -45.837  46.159  1.00  0.00           H  
ATOM   1669  CB  PHE   105     -20.549 -45.540  46.928  1.00  0.00           C  
ATOM   1670  HB2 PHE   105     -20.139 -45.548  45.917  1.00  0.00           H  
ATOM   1671  HB3 PHE   105     -20.009 -44.781  47.492  1.00  0.00           H  
ATOM   1672  CG  PHE   105     -20.289 -46.892  47.564  1.00  0.00           C  
ATOM   1673  CD1 PHE   105     -19.810 -46.974  48.886  1.00  0.00           C  
ATOM   1674  HD1 PHE   105     -19.623 -46.072  49.453  1.00  0.00           H  
ATOM   1675  CE1 PHE   105     -19.579 -48.229  49.478  1.00  0.00           C  
ATOM   1676  HE1 PHE   105     -19.215 -48.290  50.494  1.00  0.00           H  
ATOM   1677  CZ  PHE   105     -19.830 -49.406  48.750  1.00  0.00           C  
ATOM   1678  HZ  PHE   105     -19.658 -50.372  49.206  1.00  0.00           H  
ATOM   1679  CE2 PHE   105     -20.311 -49.327  47.431  1.00  0.00           C  
ATOM   1680  HE2 PHE   105     -20.510 -50.232  46.872  1.00  0.00           H  
ATOM   1681  CD2 PHE   105     -20.539 -48.072  46.839  1.00  0.00           C  
ATOM   1682  HD2 PHE   105     -20.916 -48.016  45.828  1.00  0.00           H  
ATOM   1683  C   PHE   105     -22.760 -45.321  48.195  1.00  0.00           C  
ATOM   1684  O   PHE   105     -23.491 -46.291  48.391  1.00  0.00           O  
ATOM   1685  N   SER   106     -22.623 -44.345  49.097  1.00  0.00           N  
ATOM   1686  H   SER   106     -21.986 -43.591  48.871  1.00  0.00           H  
ATOM   1687  CA  SER   106     -23.207 -44.383  50.449  1.00  0.00           C  
ATOM   1688  HA  SER   106     -23.025 -45.370  50.876  1.00  0.00           H  
ATOM   1689  CB  SER   106     -22.521 -43.351  51.351  1.00  0.00           C  
ATOM   1690  HB2 SER   106     -22.741 -42.346  50.988  1.00  0.00           H  
ATOM   1691  HB3 SER   106     -22.912 -43.449  52.365  1.00  0.00           H  
ATOM   1692  OG  SER   106     -21.117 -43.540  51.381  1.00  0.00           O  
ATOM   1693  HG  SER   106     -20.759 -43.270  50.513  1.00  0.00           H  
ATOM   1694  C   SER   106     -24.725 -44.146  50.489  1.00  0.00           C  
ATOM   1695  O   SER   106     -25.372 -44.542  51.458  1.00  0.00           O  
ATOM   1696  N   LEU   107     -25.300 -43.488  49.472  1.00  0.00           N  
ATOM   1697  H   LEU   107     -24.679 -43.097  48.774  1.00  0.00           H  
ATOM   1698  CA  LEU   107     -26.722 -43.097  49.425  1.00  0.00           C  
ATOM   1699  HA  LEU   107     -27.218 -43.431  50.337  1.00  0.00           H  
ATOM   1700  CB  LEU   107     -26.813 -41.559  49.368  1.00  0.00           C  
ATOM   1701  HB2 LEU   107     -26.320 -41.223  48.455  1.00  0.00           H  
ATOM   1702  HB3 LEU   107     -27.863 -41.271  49.299  1.00  0.00           H  
ATOM   1703  CG  LEU   107     -26.184 -40.829  50.573  1.00  0.00           C  
ATOM   1704  HG  LEU   107     -25.179 -41.205  50.764  1.00  0.00           H  
ATOM   1705  CD1 LEU   107     -26.070 -39.335  50.276  1.00  0.00           C  
ATOM   1706 HD11 LEU   107     -25.629 -38.823  51.131  1.00  0.00           H  
ATOM   1707 HD12 LEU   107     -25.420 -39.192  49.414  1.00  0.00           H  
ATOM   1708 HD13 LEU   107     -27.053 -38.916  50.067  1.00  0.00           H  
ATOM   1709  CD2 LEU   107     -27.022 -41.004  51.842  1.00  0.00           C  
ATOM   1710 HD21 LEU   107     -28.034 -40.634  51.680  1.00  0.00           H  
ATOM   1711 HD22 LEU   107     -27.062 -42.058  52.117  1.00  0.00           H  
ATOM   1712 HD23 LEU   107     -26.564 -40.455  52.664  1.00  0.00           H  
ATOM   1713  C   LEU   107     -27.510 -43.742  48.268  1.00  0.00           C  
ATOM   1714  O   LEU   107     -28.723 -43.904  48.385  1.00  0.00           O  
ATOM   1715  N   SER   108     -26.827 -44.095  47.172  1.00  0.00           N  
ATOM   1716  H   SER   108     -25.839 -43.880  47.177  1.00  0.00           H  
ATOM   1717  CA  SER   108     -27.255 -44.896  46.010  1.00  0.00           C  
ATOM   1718  HA  SER   108     -26.727 -44.473  45.157  1.00  0.00           H  
ATOM   1719  CB  SER   108     -26.727 -46.329  46.158  1.00  0.00           C  
ATOM   1720  HB2 SER   108     -25.644 -46.304  46.290  1.00  0.00           H  
ATOM   1721  HB3 SER   108     -27.176 -46.800  47.034  1.00  0.00           H  
ATOM   1722  OG  SER   108     -27.036 -47.087  45.009  1.00  0.00           O  
ATOM   1723  HG  SER   108     -26.615 -46.639  44.247  1.00  0.00           H  
ATOM   1724  C   SER   108     -28.739 -44.844  45.607  1.00  0.00           C  
ATOM   1725  O   SER   108     -29.111 -44.099  44.695  1.00  0.00           O  
ATOM   1726  N   THR   109     -29.598 -45.631  46.261  1.00  0.00           N  
ATOM   1727  H   THR   109     -29.260 -46.162  47.050  1.00  0.00           H  
ATOM   1728  CA  THR   109     -31.017 -45.780  45.904  1.00  0.00           C  
ATOM   1729  HA  THR   109     -31.077 -46.020  44.844  1.00  0.00           H  
ATOM   1730  CB  THR   109     -31.666 -46.942  46.672  1.00  0.00           C  
ATOM   1731  HB  THR   109     -32.716 -47.008  46.383  1.00  0.00           H  
ATOM   1732  CG2 THR   109     -30.996 -48.284  46.376  1.00  0.00           C  
ATOM   1733 HG21 THR   109     -29.974 -48.295  46.757  1.00  0.00           H  
ATOM   1734 HG22 THR   109     -31.561 -49.088  46.847  1.00  0.00           H  
ATOM   1735 HG23 THR   109     -30.977 -48.455  45.299  1.00  0.00           H  
ATOM   1736  OG1 THR   109     -31.584 -46.721  48.061  1.00  0.00           O  
ATOM   1737  HG1 THR   109     -32.034 -47.455  48.497  1.00  0.00           H  
ATOM   1738  C   THR   109     -31.830 -44.504  46.123  1.00  0.00           C  
ATOM   1739  O   THR   109     -32.809 -44.289  45.406  1.00  0.00           O  
ATOM   1740  N   LEU   110     -31.422 -43.616  47.038  1.00  0.00           N  
ATOM   1741  H   LEU   110     -30.598 -43.842  47.587  1.00  0.00           H  
ATOM   1742  CA  LEU   110     -32.101 -42.338  47.273  1.00  0.00           C  
ATOM   1743  HA  LEU   110     -33.174 -42.536  47.228  1.00  0.00           H  
ATOM   1744  CB  LEU   110     -31.819 -41.863  48.713  1.00  0.00           C  
ATOM   1745  HB2 LEU   110     -32.262 -42.586  49.399  1.00  0.00           H  
ATOM   1746  HB3 LEU   110     -30.747 -41.875  48.900  1.00  0.00           H  
ATOM   1747  CG  LEU   110     -32.368 -40.465  49.053  1.00  0.00           C  
ATOM   1748  HG  LEU   110     -31.932 -39.728  48.380  1.00  0.00           H  
ATOM   1749  CD1 LEU   110     -33.893 -40.401  48.947  1.00  0.00           C  
ATOM   1750 HD11 LEU   110     -34.245 -39.421  49.268  1.00  0.00           H  
ATOM   1751 HD12 LEU   110     -34.204 -40.554  47.914  1.00  0.00           H  
ATOM   1752 HD13 LEU   110     -34.345 -41.167  49.578  1.00  0.00           H  
ATOM   1753  CD2 LEU   110     -31.974 -40.097  50.484  1.00  0.00           C  
ATOM   1754 HD21 LEU   110     -30.888 -40.107  50.581  1.00  0.00           H  
ATOM   1755 HD22 LEU   110     -32.338 -39.099  50.723  1.00  0.00           H  
ATOM   1756 HD23 LEU   110     -32.402 -40.814  51.186  1.00  0.00           H  
ATOM   1757  C   LEU   110     -31.828 -41.319  46.140  1.00  0.00           C  
ATOM   1758  O   LEU   110     -32.799 -40.862  45.533  1.00  0.00           O  
ATOM   1759  N   PRO   111     -30.568 -41.025  45.746  1.00  0.00           N  
ATOM   1760  CD  PRO   111     -29.340 -41.216  46.504  1.00  0.00           C  
ATOM   1761  HD2 PRO   111     -29.015 -42.249  46.419  1.00  0.00           H  
ATOM   1762  HD3 PRO   111     -29.462 -40.937  47.547  1.00  0.00           H  
ATOM   1763  CG  PRO   111     -28.302 -40.296  45.867  1.00  0.00           C  
ATOM   1764  HG2 PRO   111     -27.290 -40.686  45.980  1.00  0.00           H  
ATOM   1765  HG3 PRO   111     -28.384 -39.296  46.296  1.00  0.00           H  
ATOM   1766  CB  PRO   111     -28.743 -40.267  44.408  1.00  0.00           C  
ATOM   1767  HB2 PRO   111     -28.379 -41.169  43.915  1.00  0.00           H  
ATOM   1768  HB3 PRO   111     -28.386 -39.375  43.892  1.00  0.00           H  
ATOM   1769  CA  PRO   111     -30.272 -40.298  44.508  1.00  0.00           C  
ATOM   1770  HA  PRO   111     -30.641 -39.277  44.609  1.00  0.00           H  
ATOM   1771  C   PRO   111     -30.904 -40.926  43.255  1.00  0.00           C  
ATOM   1772  O   PRO   111     -31.468 -40.204  42.435  1.00  0.00           O  
ATOM   1773  N   ASN   112     -30.893 -42.259  43.119  1.00  0.00           N  
ATOM   1774  H   ASN   112     -30.379 -42.815  43.797  1.00  0.00           H  
ATOM   1775  CA  ASN   112     -31.551 -42.948  42.001  1.00  0.00           C  
ATOM   1776  HA  ASN   112     -31.157 -42.541  41.069  1.00  0.00           H  
ATOM   1777  CB  ASN   112     -31.180 -44.439  42.072  1.00  0.00           C  
ATOM   1778  HB2 ASN   112     -30.096 -44.546  42.096  1.00  0.00           H  
ATOM   1779  HB3 ASN   112     -31.582 -44.866  42.988  1.00  0.00           H  
ATOM   1780  CG  ASN   112     -31.733 -45.246  40.910  1.00  0.00           C  
ATOM   1781  OD1 ASN   112     -32.910 -45.557  40.848  1.00  0.00           O  
ATOM   1782  ND2 ASN   112     -30.915 -45.627  39.958  1.00  0.00           N  
ATOM   1783 HD21 ASN   112     -29.935 -45.368  39.964  1.00  0.00           H  
ATOM   1784 HD22 ASN   112     -31.302 -46.201  39.230  1.00  0.00           H  
ATOM   1785  C   ASN   112     -33.077 -42.699  41.987  1.00  0.00           C  
ATOM   1786  O   ASN   112     -33.638 -42.357  40.944  1.00  0.00           O  
ATOM   1787  N   THR   113     -33.738 -42.759  43.149  1.00  0.00           N  
ATOM   1788  H   THR   113     -33.226 -43.051  43.974  1.00  0.00           H  
ATOM   1789  CA  THR   113     -35.174 -42.449  43.295  1.00  0.00           C  
ATOM   1790  HA  THR   113     -35.736 -43.095  42.624  1.00  0.00           H  
ATOM   1791  CB  THR   113     -35.658 -42.728  44.729  1.00  0.00           C  
ATOM   1792  HB  THR   113     -35.087 -42.124  45.435  1.00  0.00           H  
ATOM   1793  CG2 THR   113     -37.147 -42.438  44.930  1.00  0.00           C  
ATOM   1794 HG21 THR   113     -37.345 -41.372  44.824  1.00  0.00           H  
ATOM   1795 HG22 THR   113     -37.737 -42.992  44.199  1.00  0.00           H  
ATOM   1796 HG23 THR   113     -37.444 -42.743  45.934  1.00  0.00           H  
ATOM   1797  OG1 THR   113     -35.473 -44.089  45.042  1.00  0.00           O  
ATOM   1798  HG1 THR   113     -34.515 -44.228  45.159  1.00  0.00           H  
ATOM   1799  C   THR   113     -35.482 -40.998  42.918  1.00  0.00           C  
ATOM   1800  O   THR   113     -36.432 -40.734  42.181  1.00  0.00           O  
ATOM   1801  N   LEU   114     -34.652 -40.053  43.365  1.00  0.00           N  
ATOM   1802  H   LEU   114     -33.883 -40.336  43.966  1.00  0.00           H  
ATOM   1803  CA  LEU   114     -34.833 -38.620  43.111  1.00  0.00           C  
ATOM   1804  HA  LEU   114     -35.884 -38.377  43.266  1.00  0.00           H  
ATOM   1805  CB  LEU   114     -33.995 -37.832  44.135  1.00  0.00           C  
ATOM   1806  HB2 LEU   114     -32.965 -38.190  44.081  1.00  0.00           H  
ATOM   1807  HB3 LEU   114     -34.000 -36.780  43.855  1.00  0.00           H  
ATOM   1808  CG  LEU   114     -34.497 -37.944  45.589  1.00  0.00           C  
ATOM   1809  HG  LEU   114     -34.729 -38.980  45.831  1.00  0.00           H  
ATOM   1810  CD1 LEU   114     -33.418 -37.456  46.557  1.00  0.00           C  
ATOM   1811 HD11 LEU   114     -32.536 -38.087  46.462  1.00  0.00           H  
ATOM   1812 HD12 LEU   114     -33.153 -36.422  46.336  1.00  0.00           H  
ATOM   1813 HD13 LEU   114     -33.787 -37.525  47.580  1.00  0.00           H  
ATOM   1814  CD2 LEU   114     -35.750 -37.095  45.814  1.00  0.00           C  
ATOM   1815 HD21 LEU   114     -36.069 -37.177  46.853  1.00  0.00           H  
ATOM   1816 HD22 LEU   114     -35.544 -36.050  45.582  1.00  0.00           H  
ATOM   1817 HD23 LEU   114     -36.557 -37.453  45.179  1.00  0.00           H  
ATOM   1818  C   LEU   114     -34.516 -38.194  41.662  1.00  0.00           C  
ATOM   1819  O   LEU   114     -34.912 -37.099  41.261  1.00  0.00           O  
ATOM   1820  N   VAL   115     -33.838 -39.039  40.872  1.00  0.00           N  
ATOM   1821  H   VAL   115     -33.471 -39.878  41.307  1.00  0.00           H  
ATOM   1822  CA  VAL   115     -33.432 -38.742  39.482  1.00  0.00           C  
ATOM   1823  HA  VAL   115     -33.683 -37.705  39.259  1.00  0.00           H  
ATOM   1824  CB  VAL   115     -31.897 -38.855  39.346  1.00  0.00           C  
ATOM   1825  HB  VAL   115     -31.580 -39.848  39.665  1.00  0.00           H  
ATOM   1826  CG1 VAL   115     -31.408 -38.629  37.914  1.00  0.00           C  
ATOM   1827 HG11 VAL   115     -31.761 -37.663  37.557  1.00  0.00           H  
ATOM   1828 HG12 VAL   115     -30.319 -38.648  37.890  1.00  0.00           H  
ATOM   1829 HG13 VAL   115     -31.777 -39.409  37.252  1.00  0.00           H  
ATOM   1830  CG2 VAL   115     -31.183 -37.800  40.204  1.00  0.00           C  
ATOM   1831 HG21 VAL   115     -31.445 -37.925  41.253  1.00  0.00           H  
ATOM   1832 HG22 VAL   115     -30.104 -37.914  40.110  1.00  0.00           H  
ATOM   1833 HG23 VAL   115     -31.473 -36.799  39.882  1.00  0.00           H  
ATOM   1834  C   VAL   115     -34.181 -39.578  38.428  1.00  0.00           C  
ATOM   1835  O   VAL   115     -34.466 -39.065  37.348  1.00  0.00           O  
ATOM   1836  N   MET   116     -34.542 -40.834  38.726  1.00  0.00           N  
ATOM   1837  H   MET   116     -34.236 -41.212  39.616  1.00  0.00           H  
ATOM   1838  CA  MET   116     -35.280 -41.736  37.818  1.00  0.00           C  
ATOM   1839  HA  MET   116     -35.558 -41.187  36.918  1.00  0.00           H  
ATOM   1840  CB  MET   116     -34.350 -42.880  37.383  1.00  0.00           C  
ATOM   1841  HB2 MET   116     -33.440 -42.450  36.964  1.00  0.00           H  
ATOM   1842  HB3 MET   116     -34.082 -43.480  38.254  1.00  0.00           H  
ATOM   1843  CG  MET   116     -34.976 -43.788  36.314  1.00  0.00           C  
ATOM   1844  HG2 MET   116     -35.879 -44.253  36.711  1.00  0.00           H  
ATOM   1845  HG3 MET   116     -35.264 -43.167  35.465  1.00  0.00           H  
ATOM   1846  SD  MET   116     -33.879 -45.099  35.703  1.00  0.00           S  
ATOM   1847  CE  MET   116     -33.979 -46.267  37.088  1.00  0.00           C  
ATOM   1848  HE1 MET   116     -35.017 -46.561  37.246  1.00  0.00           H  
ATOM   1849  HE2 MET   116     -33.390 -47.156  36.859  1.00  0.00           H  
ATOM   1850  HE3 MET   116     -33.593 -45.806  37.997  1.00  0.00           H  
ATOM   1851  C   MET   116     -36.595 -42.272  38.415  1.00  0.00           C  
ATOM   1852  O   MET   116     -37.567 -42.458  37.683  1.00  0.00           O  
ATOM   1853  N   GLY   117     -36.669 -42.459  39.737  1.00  0.00           N  
ATOM   1854  H   GLY   117     -35.847 -42.279  40.297  1.00  0.00           H  
ATOM   1855  CA  GLY   117     -37.881 -42.941  40.416  1.00  0.00           C  
ATOM   1856  HA2 GLY   117     -38.169 -43.905  39.995  1.00  0.00           H  
ATOM   1857  HA3 GLY   117     -37.664 -43.082  41.473  1.00  0.00           H  
ATOM   1858  C   GLY   117     -39.081 -41.988  40.310  1.00  0.00           C  
ATOM   1859  O   GLY   117     -40.201 -42.443  40.088  1.00  0.00           O  
ATOM   1860  N   ILE   118     -38.865 -40.670  40.394  1.00  0.00           N  
ATOM   1861  H   ILE   118     -37.936 -40.366  40.661  1.00  0.00           H  
ATOM   1862  CA  ILE   118     -39.933 -39.664  40.225  1.00  0.00           C  
ATOM   1863  HA  ILE   118     -40.775 -39.983  40.841  1.00  0.00           H  
ATOM   1864  CB  ILE   118     -39.492 -38.284  40.776  1.00  0.00           C  
ATOM   1865  HB  ILE   118     -38.518 -38.029  40.359  1.00  0.00           H  
ATOM   1866  CG2 ILE   118     -40.491 -37.177  40.384  1.00  0.00           C  
ATOM   1867 HG21 ILE   118     -40.172 -36.214  40.777  1.00  0.00           H  
ATOM   1868 HG22 ILE   118     -40.550 -37.075  39.301  1.00  0.00           H  
ATOM   1869 HG23 ILE   118     -41.483 -37.413  40.774  1.00  0.00           H  
ATOM   1870  CG1 ILE   118     -39.352 -38.368  42.315  1.00  0.00           C  
ATOM   1871 HG12 ILE   118     -40.333 -38.544  42.759  1.00  0.00           H  
ATOM   1872 HG13 ILE   118     -38.715 -39.214  42.574  1.00  0.00           H  
ATOM   1873  CD1 ILE   118     -38.732 -37.126  42.966  1.00  0.00           C  
ATOM   1874 HD11 ILE   118     -39.389 -36.264  42.857  1.00  0.00           H  
ATOM   1875 HD12 ILE   118     -38.594 -37.315  44.030  1.00  0.00           H  
ATOM   1876 HD13 ILE   118     -37.764 -36.911  42.511  1.00  0.00           H  
ATOM   1877  C   ILE   118     -40.486 -39.633  38.779  1.00  0.00           C  
ATOM   1878  O   ILE   118     -41.708 -39.695  38.624  1.00  0.00           O  
ATOM   1879  N   PRO   119     -39.656 -39.631  37.712  1.00  0.00           N  
ATOM   1880  CD  PRO   119     -38.273 -39.169  37.684  1.00  0.00           C  
ATOM   1881  HD2 PRO   119     -37.616 -39.913  38.123  1.00  0.00           H  
ATOM   1882  HD3 PRO   119     -38.162 -38.221  38.209  1.00  0.00           H  
ATOM   1883  CG  PRO   119     -37.925 -38.969  36.209  1.00  0.00           C  
ATOM   1884  HG2 PRO   119     -36.876 -39.187  36.009  1.00  0.00           H  
ATOM   1885  HG3 PRO   119     -38.168 -37.948  35.911  1.00  0.00           H  
ATOM   1886  CB  PRO   119     -38.853 -39.945  35.491  1.00  0.00           C  
ATOM   1887  HB2 PRO   119     -38.416 -40.945  35.515  1.00  0.00           H  
ATOM   1888  HB3 PRO   119     -39.047 -39.639  34.463  1.00  0.00           H  
ATOM   1889  CA  PRO   119     -40.123 -39.894  36.347  1.00  0.00           C  
ATOM   1890  HA  PRO   119     -40.734 -39.051  36.023  1.00  0.00           H  
ATOM   1891  C   PRO   119     -40.955 -41.180  36.206  1.00  0.00           C  
ATOM   1892  O   PRO   119     -42.001 -41.161  35.557  1.00  0.00           O  
ATOM   1893  N   LEU   120     -40.552 -42.278  36.859  1.00  0.00           N  
ATOM   1894  H   LEU   120     -39.670 -42.255  37.359  1.00  0.00           H  
ATOM   1895  CA  LEU   120     -41.319 -43.531  36.853  1.00  0.00           C  
ATOM   1896  HA  LEU   120     -41.601 -43.737  35.826  1.00  0.00           H  
ATOM   1897  CB  LEU   120     -40.433 -44.693  37.340  1.00  0.00           C  
ATOM   1898  HB2 LEU   120     -39.975 -44.409  38.288  1.00  0.00           H  
ATOM   1899  HB3 LEU   120     -41.064 -45.563  37.526  1.00  0.00           H  
ATOM   1900  CG  LEU   120     -39.331 -45.102  36.343  1.00  0.00           C  
ATOM   1901  HG  LEU   120     -38.762 -44.226  36.035  1.00  0.00           H  
ATOM   1902  CD1 LEU   120     -38.373 -46.088  37.013  1.00  0.00           C  
ATOM   1903 HD11 LEU   120     -38.912 -46.984  37.320  1.00  0.00           H  
ATOM   1904 HD12 LEU   120     -37.583 -46.363  36.314  1.00  0.00           H  
ATOM   1905 HD13 LEU   120     -37.919 -45.619  37.886  1.00  0.00           H  
ATOM   1906  CD2 LEU   120     -39.908 -45.779  35.096  1.00  0.00           C  
ATOM   1907 HD21 LEU   120     -40.542 -46.617  35.384  1.00  0.00           H  
ATOM   1908 HD22 LEU   120     -40.489 -45.067  34.513  1.00  0.00           H  
ATOM   1909 HD23 LEU   120     -39.096 -46.148  34.470  1.00  0.00           H  
ATOM   1910  C   LEU   120     -42.644 -43.441  37.635  1.00  0.00           C  
ATOM   1911  O   LEU   120     -43.618 -44.081  37.242  1.00  0.00           O  
ATOM   1912  N   LEU   121     -42.735 -42.604  38.674  1.00  0.00           N  
ATOM   1913  H   LEU   121     -41.888 -42.146  38.992  1.00  0.00           H  
ATOM   1914  CA  LEU   121     -43.981 -42.354  39.411  1.00  0.00           C  
ATOM   1915  HA  LEU   121     -44.400 -43.323  39.683  1.00  0.00           H  
ATOM   1916  CB  LEU   121     -43.643 -41.596  40.710  1.00  0.00           C  
ATOM   1917  HB2 LEU   121     -42.894 -42.167  41.260  1.00  0.00           H  
ATOM   1918  HB3 LEU   121     -43.202 -40.636  40.447  1.00  0.00           H  
ATOM   1919  CG  LEU   121     -44.836 -41.322  41.647  1.00  0.00           C  
ATOM   1920  HG  LEU   121     -45.579 -40.717  41.129  1.00  0.00           H  
ATOM   1921  CD1 LEU   121     -45.497 -42.608  42.147  1.00  0.00           C  
ATOM   1922 HD11 LEU   121     -44.757 -43.252  42.623  1.00  0.00           H  
ATOM   1923 HD12 LEU   121     -46.278 -42.365  42.867  1.00  0.00           H  
ATOM   1924 HD13 LEU   121     -45.959 -43.137  41.315  1.00  0.00           H  
ATOM   1925  CD2 LEU   121     -44.348 -40.539  42.868  1.00  0.00           C  
ATOM   1926 HD21 LEU   121     -43.893 -39.602  42.547  1.00  0.00           H  
ATOM   1927 HD22 LEU   121     -45.192 -40.311  43.520  1.00  0.00           H  
ATOM   1928 HD23 LEU   121     -43.615 -41.125  43.422  1.00  0.00           H  
ATOM   1929  C   LEU   121     -45.041 -41.639  38.545  1.00  0.00           C  
ATOM   1930  O   LEU   121     -46.226 -41.951  38.658  1.00  0.00           O  
ATOM   1931  N   ARG   122     -44.628 -40.754  37.622  1.00  0.00           N  
ATOM   1932  H   ARG   122     -43.640 -40.522  37.614  1.00  0.00           H  
ATOM   1933  CA  ARG   122     -45.498 -40.222  36.548  1.00  0.00           C  
ATOM   1934  HA  ARG   122     -46.472 -39.978  36.976  1.00  0.00           H  
ATOM   1935  CB  ARG   122     -44.888 -38.924  35.977  1.00  0.00           C  
ATOM   1936  HB2 ARG   122     -44.965 -38.145  36.738  1.00  0.00           H  
ATOM   1937  HB3 ARG   122     -43.825 -39.095  35.796  1.00  0.00           H  
ATOM   1938  CG  ARG   122     -45.488 -38.385  34.660  1.00  0.00           C  
ATOM   1939  HG2 ARG   122     -44.928 -37.488  34.393  1.00  0.00           H  
ATOM   1940  HG3 ARG   122     -45.317 -39.116  33.871  1.00  0.00           H  
ATOM   1941  CD  ARG   122     -46.985 -38.024  34.669  1.00  0.00           C  
ATOM   1942  HD2 ARG   122     -47.578 -38.927  34.814  1.00  0.00           H  
ATOM   1943  HD3 ARG   122     -47.181 -37.337  35.495  1.00  0.00           H  
ATOM   1944  NE  ARG   122     -47.357 -37.371  33.395  1.00  0.00           N  
ATOM   1945  HE  ARG   122     -46.614 -36.925  32.859  1.00  0.00           H  
ATOM   1946  CZ  ARG   122     -48.537 -37.262  32.811  1.00  0.00           C  
ATOM   1947  NH1 ARG   122     -49.649 -37.740  33.285  1.00  0.00           N  
ATOM   1948 HH11 ARG   122     -49.663 -38.204  34.171  1.00  0.00           H  
ATOM   1949 HH12 ARG   122     -50.487 -37.596  32.732  1.00  0.00           H  
ATOM   1950  NH2 ARG   122     -48.623 -36.632  31.686  1.00  0.00           N  
ATOM   1951 HH21 ARG   122     -47.768 -36.238  31.296  1.00  0.00           H  
ATOM   1952 HH22 ARG   122     -49.533 -36.536  31.242  1.00  0.00           H  
ATOM   1953  C   ARG   122     -45.769 -41.273  35.467  1.00  0.00           C  
ATOM   1954  O   ARG   122     -46.898 -41.366  34.991  1.00  0.00           O  
ATOM   1955  N   ALA   123     -44.784 -42.095  35.105  1.00  0.00           N  
ATOM   1956  H   ALA   123     -43.861 -41.935  35.491  1.00  0.00           H  
ATOM   1957  CA  ALA   123     -44.938 -43.133  34.081  1.00  0.00           C  
ATOM   1958  HA  ALA   123     -45.328 -42.661  33.182  1.00  0.00           H  
ATOM   1959  CB  ALA   123     -43.554 -43.708  33.762  1.00  0.00           C  
ATOM   1960  HB1 ALA   123     -43.229 -44.360  34.570  1.00  0.00           H  
ATOM   1961  HB2 ALA   123     -43.611 -44.294  32.850  1.00  0.00           H  
ATOM   1962  HB3 ALA   123     -42.832 -42.904  33.613  1.00  0.00           H  
ATOM   1963  C   ALA   123     -45.931 -44.251  34.460  1.00  0.00           C  
ATOM   1964  O   ALA   123     -46.542 -44.849  33.576  1.00  0.00           O  
ATOM   1965  N   MET   124     -46.108 -44.509  35.761  1.00  0.00           N  
ATOM   1966  H   MET   124     -45.478 -44.048  36.409  1.00  0.00           H  
ATOM   1967  CA  MET   124     -47.033 -45.505  36.325  1.00  0.00           C  
ATOM   1968  HA  MET   124     -47.352 -46.171  35.523  1.00  0.00           H  
ATOM   1969  CB  MET   124     -46.290 -46.369  37.363  1.00  0.00           C  
ATOM   1970  HB2 MET   124     -45.926 -45.731  38.169  1.00  0.00           H  
ATOM   1971  HB3 MET   124     -46.980 -47.101  37.785  1.00  0.00           H  
ATOM   1972  CG  MET   124     -45.115 -47.137  36.742  1.00  0.00           C  
ATOM   1973  HG2 MET   124     -45.497 -47.699  35.890  1.00  0.00           H  
ATOM   1974  HG3 MET   124     -44.374 -46.429  36.370  1.00  0.00           H  
ATOM   1975  SD  MET   124     -44.279 -48.313  37.845  1.00  0.00           S  
ATOM   1976  CE  MET   124     -43.564 -47.181  39.069  1.00  0.00           C  
ATOM   1977  HE1 MET   124     -42.925 -47.742  39.751  1.00  0.00           H  
ATOM   1978  HE2 MET   124     -42.972 -46.420  38.564  1.00  0.00           H  
ATOM   1979  HE3 MET   124     -44.359 -46.702  39.640  1.00  0.00           H  
ATOM   1980  C   MET   124     -48.330 -44.890  36.896  1.00  0.00           C  
ATOM   1981  O   MET   124     -49.036 -45.542  37.666  1.00  0.00           O  
ATOM   1982  N   TYR   125     -48.668 -43.647  36.530  1.00  0.00           N  
ATOM   1983  H   TYR   125     -48.064 -43.172  35.875  1.00  0.00           H  
ATOM   1984  CA  TYR   125     -49.834 -42.898  37.030  1.00  0.00           C  
ATOM   1985  HA  TYR   125     -49.938 -43.134  38.090  1.00  0.00           H  
ATOM   1986  CB  TYR   125     -49.537 -41.389  36.948  1.00  0.00           C  
ATOM   1987  HB2 TYR   125     -48.566 -41.204  37.409  1.00  0.00           H  
ATOM   1988  HB3 TYR   125     -49.458 -41.102  35.900  1.00  0.00           H  
ATOM   1989  CG  TYR   125     -50.548 -40.484  37.631  1.00  0.00           C  
ATOM   1990  CD1 TYR   125     -50.592 -40.409  39.038  1.00  0.00           C  
ATOM   1991  HD1 TYR   125     -49.910 -41.002  39.634  1.00  0.00           H  
ATOM   1992  CE1 TYR   125     -51.526 -39.563  39.670  1.00  0.00           C  
ATOM   1993  HE1 TYR   125     -51.571 -39.503  40.748  1.00  0.00           H  
ATOM   1994  CZ  TYR   125     -52.416 -38.788  38.896  1.00  0.00           C  
ATOM   1995  OH  TYR   125     -53.315 -37.975  39.510  1.00  0.00           O  
ATOM   1996  HH  TYR   125     -53.890 -37.539  38.873  1.00  0.00           H  
ATOM   1997  CE2 TYR   125     -52.369 -38.859  37.487  1.00  0.00           C  
ATOM   1998  HE2 TYR   125     -53.053 -38.274  36.890  1.00  0.00           H  
ATOM   1999  CD2 TYR   125     -51.433 -39.705  36.861  1.00  0.00           C  
ATOM   2000  HD2 TYR   125     -51.411 -39.778  35.783  1.00  0.00           H  
ATOM   2001  C   TYR   125     -51.166 -43.333  36.369  1.00  0.00           C  
ATOM   2002  O   TYR   125     -51.907 -42.537  35.787  1.00  0.00           O  
ATOM   2003  N   GLY   126     -51.469 -44.632  36.450  1.00  0.00           N  
ATOM   2004  H   GLY   126     -50.799 -45.230  36.921  1.00  0.00           H  
ATOM   2005  CA  GLY   126     -52.734 -45.231  36.013  1.00  0.00           C  
ATOM   2006  HA2 GLY   126     -52.697 -46.309  36.172  1.00  0.00           H  
ATOM   2007  HA3 GLY   126     -53.538 -44.831  36.632  1.00  0.00           H  
ATOM   2008  C   GLY   126     -53.082 -44.983  34.541  1.00  0.00           C  
ATOM   2009  O   GLY   126     -52.207 -44.842  33.684  1.00  0.00           O  
ATOM   2010  N   ASP   127     -54.380 -44.904  34.245  1.00  0.00           N  
ATOM   2011  H   ASP   127     -55.040 -45.000  35.003  1.00  0.00           H  
ATOM   2012  CA  ASP   127     -54.941 -44.796  32.888  1.00  0.00           C  
ATOM   2013  HA  ASP   127     -54.395 -45.506  32.265  1.00  0.00           H  
ATOM   2014  CB  ASP   127     -56.414 -45.250  32.931  1.00  0.00           C  
ATOM   2015  HB2 ASP   127     -56.487 -46.157  33.534  1.00  0.00           H  
ATOM   2016  HB3 ASP   127     -57.010 -44.475  33.418  1.00  0.00           H  
ATOM   2017  CG  ASP   127     -56.990 -45.563  31.544  1.00  0.00           C  
ATOM   2018  OD1 ASP   127     -58.149 -45.180  31.268  1.00  0.00           O  
ATOM   2019  OD2 ASP   127     -56.275 -46.148  30.701  1.00  0.00           O  
ATOM   2020  C   ASP   127     -54.755 -43.411  32.213  1.00  0.00           C  
ATOM   2021  O   ASP   127     -55.451 -43.078  31.252  1.00  0.00           O  
ATOM   2022  N   PHE   128     -53.818 -42.594  32.708  1.00  0.00           N  
ATOM   2023  H   PHE   128     -53.324 -42.907  33.533  1.00  0.00           H  
ATOM   2024  CA  PHE   128     -53.386 -41.328  32.098  1.00  0.00           C  
ATOM   2025  HA  PHE   128     -54.064 -41.067  31.285  1.00  0.00           H  
ATOM   2026  CB  PHE   128     -53.460 -40.210  33.145  1.00  0.00           C  
ATOM   2027  HB2 PHE   128     -52.736 -40.421  33.932  1.00  0.00           H  
ATOM   2028  HB3 PHE   128     -53.168 -39.270  32.675  1.00  0.00           H  
ATOM   2029  CG  PHE   128     -54.831 -40.022  33.766  1.00  0.00           C  
ATOM   2030  CD1 PHE   128     -55.867 -39.435  33.014  1.00  0.00           C  
ATOM   2031  HD1 PHE   128     -55.682 -39.114  31.997  1.00  0.00           H  
ATOM   2032  CE1 PHE   128     -57.144 -39.272  33.578  1.00  0.00           C  
ATOM   2033  HE1 PHE   128     -57.939 -38.825  32.996  1.00  0.00           H  
ATOM   2034  CZ  PHE   128     -57.389 -39.692  34.898  1.00  0.00           C  
ATOM   2035  HZ  PHE   128     -58.372 -39.568  35.331  1.00  0.00           H  
ATOM   2036  CE2 PHE   128     -56.355 -40.276  35.652  1.00  0.00           C  
ATOM   2037  HE2 PHE   128     -56.544 -40.601  36.666  1.00  0.00           H  
ATOM   2038  CD2 PHE   128     -55.078 -40.443  35.087  1.00  0.00           C  
ATOM   2039  HD2 PHE   128     -54.287 -40.898  35.667  1.00  0.00           H  
ATOM   2040  C   PHE   128     -51.976 -41.403  31.486  1.00  0.00           C  
ATOM   2041  O   PHE   128     -51.606 -40.532  30.702  1.00  0.00           O  
ATOM   2042  N   SER   129     -51.185 -42.428  31.822  1.00  0.00           N  
ATOM   2043  H   SER   129     -51.540 -43.098  32.492  1.00  0.00           H  
ATOM   2044  CA  SER   129     -49.804 -42.593  31.333  1.00  0.00           C  
ATOM   2045  HA  SER   129     -49.727 -42.170  30.331  1.00  0.00           H  
ATOM   2046  CB  SER   129     -48.841 -41.820  32.241  1.00  0.00           C  
ATOM   2047  HB2 SER   129     -47.825 -41.918  31.858  1.00  0.00           H  
ATOM   2048  HB3 SER   129     -49.111 -40.763  32.245  1.00  0.00           H  
ATOM   2049  OG  SER   129     -48.891 -42.323  33.561  1.00  0.00           O  
ATOM   2050  HG  SER   129     -48.176 -41.893  34.071  1.00  0.00           H  
ATOM   2051  C   SER   129     -49.357 -44.056  31.246  1.00  0.00           C  
ATOM   2052  O   SER   129     -48.674 -44.428  30.290  1.00  0.00           O  
ATOM   2053  N   GLY   130     -49.794 -44.911  32.176  1.00  0.00           N  
ATOM   2054  H   GLY   130     -50.383 -44.541  32.913  1.00  0.00           H  
ATOM   2055  CA  GLY   130     -49.392 -46.317  32.310  1.00  0.00           C  
ATOM   2056  HA2 GLY   130     -48.305 -46.364  32.366  1.00  0.00           H  
ATOM   2057  HA3 GLY   130     -49.797 -46.704  33.244  1.00  0.00           H  
ATOM   2058  C   GLY   130     -49.842 -47.252  31.180  1.00  0.00           C  
ATOM   2059  O   GLY   130     -49.532 -48.442  31.223  1.00  0.00           O  
ATOM   2060  N   ASN   131     -50.543 -46.740  30.163  1.00  0.00           N  
ATOM   2061  H   ASN   131     -50.803 -45.766  30.219  1.00  0.00           H  
ATOM   2062  CA  ASN   131     -50.811 -47.461  28.914  1.00  0.00           C  
ATOM   2063  HA  ASN   131     -51.077 -48.492  29.155  1.00  0.00           H  
ATOM   2064  CB  ASN   131     -51.993 -46.809  28.167  1.00  0.00           C  
ATOM   2065  HB2 ASN   131     -51.626 -45.939  27.623  1.00  0.00           H  
ATOM   2066  HB3 ASN   131     -52.378 -47.515  27.431  1.00  0.00           H  
ATOM   2067  CG  ASN   131     -53.141 -46.338  29.038  1.00  0.00           C  
ATOM   2068  OD1 ASN   131     -53.283 -45.152  29.290  1.00  0.00           O  
ATOM   2069  ND2 ASN   131     -53.996 -47.219  29.492  1.00  0.00           N  
ATOM   2070 HD21 ASN   131     -53.892 -48.198  29.294  1.00  0.00           H  
ATOM   2071 HD22 ASN   131     -54.805 -46.867  30.011  1.00  0.00           H  
ATOM   2072  C   ASN   131     -49.587 -47.504  27.973  1.00  0.00           C  
ATOM   2073  O   ASN   131     -49.541 -48.354  27.084  1.00  0.00           O  
ATOM   2074  N   LEU   132     -48.644 -46.560  28.117  1.00  0.00           N  
ATOM   2075  H   LEU   132     -48.734 -45.922  28.898  1.00  0.00           H  
ATOM   2076  CA  LEU   132     -47.532 -46.358  27.176  1.00  0.00           C  
ATOM   2077  HA  LEU   132     -47.302 -47.309  26.695  1.00  0.00           H  
ATOM   2078  CB  LEU   132     -48.022 -45.357  26.105  1.00  0.00           C  
ATOM   2079  HB2 LEU   132     -48.931 -45.750  25.649  1.00  0.00           H  
ATOM   2080  HB3 LEU   132     -48.280 -44.426  26.609  1.00  0.00           H  
ATOM   2081  CG  LEU   132     -47.017 -45.030  24.983  1.00  0.00           C  
ATOM   2082  HG  LEU   132     -46.096 -44.638  25.413  1.00  0.00           H  
ATOM   2083  CD1 LEU   132     -46.691 -46.258  24.132  1.00  0.00           C  
ATOM   2084 HD11 LEU   132     -46.028 -45.974  23.315  1.00  0.00           H  
ATOM   2085 HD12 LEU   132     -46.186 -47.007  24.739  1.00  0.00           H  
ATOM   2086 HD13 LEU   132     -47.607 -46.683  23.722  1.00  0.00           H  
ATOM   2087  CD2 LEU   132     -47.604 -43.956  24.066  1.00  0.00           C  
ATOM   2088 HD21 LEU   132     -48.542 -44.304  23.632  1.00  0.00           H  
ATOM   2089 HD22 LEU   132     -47.784 -43.044  24.632  1.00  0.00           H  
ATOM   2090 HD23 LEU   132     -46.901 -43.731  23.263  1.00  0.00           H  
ATOM   2091  C   LEU   132     -46.228 -45.864  27.830  1.00  0.00           C  
ATOM   2092  O   LEU   132     -45.140 -46.265  27.416  1.00  0.00           O  
ATOM   2093  N   MET   133     -46.304 -44.969  28.820  1.00  0.00           N  
ATOM   2094  H   MET   133     -47.216 -44.710  29.177  1.00  0.00           H  
ATOM   2095  CA  MET   133     -45.137 -44.214  29.285  1.00  0.00           C  
ATOM   2096  HA  MET   133     -44.632 -43.813  28.404  1.00  0.00           H  
ATOM   2097  CB  MET   133     -45.596 -43.022  30.136  1.00  0.00           C  
ATOM   2098  HB2 MET   133     -46.323 -42.438  29.569  1.00  0.00           H  
ATOM   2099  HB3 MET   133     -46.078 -43.387  31.044  1.00  0.00           H  
ATOM   2100  CG  MET   133     -44.422 -42.111  30.516  1.00  0.00           C  
ATOM   2101  HG2 MET   133     -43.738 -42.659  31.161  1.00  0.00           H  
ATOM   2102  HG3 MET   133     -43.877 -41.835  29.613  1.00  0.00           H  
ATOM   2103  SD  MET   133     -44.918 -40.590  31.364  1.00  0.00           S  
ATOM   2104  CE  MET   133     -43.276 -39.904  31.709  1.00  0.00           C  
ATOM   2105  HE1 MET   133     -42.712 -40.595  32.337  1.00  0.00           H  
ATOM   2106  HE2 MET   133     -42.742 -39.743  30.772  1.00  0.00           H  
ATOM   2107  HE3 MET   133     -43.381 -38.952  32.229  1.00  0.00           H  
ATOM   2108  C   MET   133     -44.110 -45.086  30.015  1.00  0.00           C  
ATOM   2109  O   MET   133     -42.921 -44.999  29.711  1.00  0.00           O  
ATOM   2110  N   VAL   134     -44.538 -45.957  30.938  1.00  0.00           N  
ATOM   2111  H   VAL   134     -45.527 -46.005  31.144  1.00  0.00           H  
ATOM   2112  CA  VAL   134     -43.611 -46.871  31.634  1.00  0.00           C  
ATOM   2113  HA  VAL   134     -42.751 -46.285  31.956  1.00  0.00           H  
ATOM   2114  CB  VAL   134     -44.241 -47.461  32.913  1.00  0.00           C  
ATOM   2115  HB  VAL   134     -44.548 -46.630  33.546  1.00  0.00           H  
ATOM   2116  CG1 VAL   134     -45.473 -48.336  32.657  1.00  0.00           C  
ATOM   2117 HG11 VAL   134     -45.893 -48.662  33.608  1.00  0.00           H  
ATOM   2118 HG12 VAL   134     -46.235 -47.766  32.127  1.00  0.00           H  
ATOM   2119 HG13 VAL   134     -45.204 -49.215  32.072  1.00  0.00           H  
ATOM   2120  CG2 VAL   134     -43.219 -48.277  33.713  1.00  0.00           C  
ATOM   2121 HG21 VAL   134     -42.917 -49.165  33.157  1.00  0.00           H  
ATOM   2122 HG22 VAL   134     -42.341 -47.666  33.919  1.00  0.00           H  
ATOM   2123 HG23 VAL   134     -43.655 -48.592  34.660  1.00  0.00           H  
ATOM   2124  C   VAL   134     -43.054 -47.937  30.686  1.00  0.00           C  
ATOM   2125  O   VAL   134     -41.880 -48.283  30.786  1.00  0.00           O  
ATOM   2126  N   GLN   135     -43.843 -48.390  29.710  1.00  0.00           N  
ATOM   2127  H   GLN   135     -44.796 -48.043  29.667  1.00  0.00           H  
ATOM   2128  CA  GLN   135     -43.425 -49.346  28.684  1.00  0.00           C  
ATOM   2129  HA  GLN   135     -43.026 -50.235  29.175  1.00  0.00           H  
ATOM   2130  CB  GLN   135     -44.635 -49.766  27.824  1.00  0.00           C  
ATOM   2131  HB2 GLN   135     -45.064 -48.899  27.323  1.00  0.00           H  
ATOM   2132  HB3 GLN   135     -44.262 -50.435  27.046  1.00  0.00           H  
ATOM   2133  CG  GLN   135     -45.742 -50.524  28.587  1.00  0.00           C  
ATOM   2134  HG2 GLN   135     -46.339 -51.066  27.853  1.00  0.00           H  
ATOM   2135  HG3 GLN   135     -45.284 -51.263  29.244  1.00  0.00           H  
ATOM   2136  CD  GLN   135     -46.709 -49.659  29.403  1.00  0.00           C  
ATOM   2137  OE1 GLN   135     -46.613 -48.444  29.495  1.00  0.00           O  
ATOM   2138  NE2 GLN   135     -47.676 -50.263  30.054  1.00  0.00           N  
ATOM   2139 HE21 GLN   135     -47.799 -51.259  29.998  1.00  0.00           H  
ATOM   2140 HE22 GLN   135     -48.326 -49.668  30.560  1.00  0.00           H  
ATOM   2141  C   GLN   135     -42.300 -48.766  27.812  1.00  0.00           C  
ATOM   2142  O   GLN   135     -41.278 -49.424  27.612  1.00  0.00           O  
ATOM   2143  N   ILE   136     -42.439 -47.513  27.360  1.00  0.00           N  
ATOM   2144  H   ILE   136     -43.319 -47.034  27.533  1.00  0.00           H  
ATOM   2145  CA  ILE   136     -41.383 -46.799  26.629  1.00  0.00           C  
ATOM   2146  HA  ILE   136     -41.036 -47.436  25.817  1.00  0.00           H  
ATOM   2147  CB  ILE   136     -41.937 -45.490  26.014  1.00  0.00           C  
ATOM   2148  HB  ILE   136     -42.454 -44.943  26.806  1.00  0.00           H  
ATOM   2149  CG2 ILE   136     -40.819 -44.567  25.489  1.00  0.00           C  
ATOM   2150 HG21 ILE   136     -41.253 -43.722  24.954  1.00  0.00           H  
ATOM   2151 HG22 ILE   136     -40.232 -44.172  26.318  1.00  0.00           H  
ATOM   2152 HG23 ILE   136     -40.159 -45.115  24.816  1.00  0.00           H  
ATOM   2153  CG1 ILE   136     -42.973 -45.764  24.896  1.00  0.00           C  
ATOM   2154 HG12 ILE   136     -43.761 -46.404  25.286  1.00  0.00           H  
ATOM   2155 HG13 ILE   136     -43.440 -44.819  24.619  1.00  0.00           H  
ATOM   2156  CD1 ILE   136     -42.438 -46.416  23.613  1.00  0.00           C  
ATOM   2157 HD11 ILE   136     -41.999 -47.389  23.833  1.00  0.00           H  
ATOM   2158 HD12 ILE   136     -43.264 -46.559  22.917  1.00  0.00           H  
ATOM   2159 HD13 ILE   136     -41.694 -45.776  23.139  1.00  0.00           H  
ATOM   2160  C   ILE   136     -40.161 -46.561  27.527  1.00  0.00           C  
ATOM   2161  O   ILE   136     -39.048 -46.907  27.137  1.00  0.00           O  
ATOM   2162  N   VAL   137     -40.338 -46.019  28.738  1.00  0.00           N  
ATOM   2163  H   VAL   137     -41.281 -45.767  29.024  1.00  0.00           H  
ATOM   2164  CA  VAL   137     -39.211 -45.636  29.613  1.00  0.00           C  
ATOM   2165  HA  VAL   137     -38.512 -45.052  29.013  1.00  0.00           H  
ATOM   2166  CB  VAL   137     -39.689 -44.719  30.760  1.00  0.00           C  
ATOM   2167  HB  VAL   137     -40.534 -45.187  31.267  1.00  0.00           H  
ATOM   2168  CG1 VAL   137     -38.600 -44.431  31.803  1.00  0.00           C  
ATOM   2169 HG11 VAL   137     -37.718 -44.012  31.317  1.00  0.00           H  
ATOM   2170 HG12 VAL   137     -38.973 -43.723  32.544  1.00  0.00           H  
ATOM   2171 HG13 VAL   137     -38.320 -45.347  32.321  1.00  0.00           H  
ATOM   2172  CG2 VAL   137     -40.126 -43.356  30.201  1.00  0.00           C  
ATOM   2173 HG21 VAL   137     -39.273 -42.844  29.757  1.00  0.00           H  
ATOM   2174 HG22 VAL   137     -40.891 -43.480  29.437  1.00  0.00           H  
ATOM   2175 HG23 VAL   137     -40.538 -42.742  31.001  1.00  0.00           H  
ATOM   2176  C   VAL   137     -38.410 -46.846  30.115  1.00  0.00           C  
ATOM   2177  O   VAL   137     -37.185 -46.759  30.194  1.00  0.00           O  
ATOM   2178  N   VAL   138     -39.040 -47.993  30.395  1.00  0.00           N  
ATOM   2179  H   VAL   138     -40.055 -48.020  30.335  1.00  0.00           H  
ATOM   2180  CA  VAL   138     -38.331 -49.227  30.793  1.00  0.00           C  
ATOM   2181  HA  VAL   138     -37.608 -48.976  31.569  1.00  0.00           H  
ATOM   2182  CB  VAL   138     -39.309 -50.261  31.395  1.00  0.00           C  
ATOM   2183  HB  VAL   138     -40.175 -50.358  30.740  1.00  0.00           H  
ATOM   2184  CG1 VAL   138     -38.694 -51.658  31.567  1.00  0.00           C  
ATOM   2185 HG11 VAL   138     -37.777 -51.597  32.153  1.00  0.00           H  
ATOM   2186 HG12 VAL   138     -39.402 -52.313  32.075  1.00  0.00           H  
ATOM   2187 HG13 VAL   138     -38.473 -52.098  30.594  1.00  0.00           H  
ATOM   2188  CG2 VAL   138     -39.772 -49.798  32.783  1.00  0.00           C  
ATOM   2189 HG21 VAL   138     -38.928 -49.768  33.472  1.00  0.00           H  
ATOM   2190 HG22 VAL   138     -40.214 -48.805  32.723  1.00  0.00           H  
ATOM   2191 HG23 VAL   138     -40.525 -50.486  33.168  1.00  0.00           H  
ATOM   2192  C   VAL   138     -37.525 -49.817  29.632  1.00  0.00           C  
ATOM   2193  O   VAL   138     -36.357 -50.165  29.815  1.00  0.00           O  
ATOM   2194  N   LEU   139     -38.094 -49.888  28.424  1.00  0.00           N  
ATOM   2195  H   LEU   139     -39.050 -49.569  28.306  1.00  0.00           H  
ATOM   2196  CA  LEU   139     -37.388 -50.442  27.262  1.00  0.00           C  
ATOM   2197  HA  LEU   139     -36.850 -51.333  27.586  1.00  0.00           H  
ATOM   2198  CB  LEU   139     -38.408 -50.877  26.194  1.00  0.00           C  
ATOM   2199  HB2 LEU   139     -38.985 -50.003  25.887  1.00  0.00           H  
ATOM   2200  HB3 LEU   139     -37.863 -51.243  25.324  1.00  0.00           H  
ATOM   2201  CG  LEU   139     -39.384 -51.980  26.664  1.00  0.00           C  
ATOM   2202  HG  LEU   139     -39.949 -51.633  27.527  1.00  0.00           H  
ATOM   2203  CD1 LEU   139     -40.373 -52.306  25.545  1.00  0.00           C  
ATOM   2204 HD11 LEU   139     -40.919 -51.404  25.270  1.00  0.00           H  
ATOM   2205 HD12 LEU   139     -39.843 -52.691  24.674  1.00  0.00           H  
ATOM   2206 HD13 LEU   139     -41.088 -53.052  25.893  1.00  0.00           H  
ATOM   2207  CD2 LEU   139     -38.675 -53.278  27.061  1.00  0.00           C  
ATOM   2208 HD21 LEU   139     -38.026 -53.616  26.253  1.00  0.00           H  
ATOM   2209 HD22 LEU   139     -38.088 -53.117  27.963  1.00  0.00           H  
ATOM   2210 HD23 LEU   139     -39.413 -54.050  27.277  1.00  0.00           H  
ATOM   2211  C   LEU   139     -36.299 -49.491  26.728  1.00  0.00           C  
ATOM   2212  O   LEU   139     -35.242 -49.956  26.300  1.00  0.00           O  
ATOM   2213  N   GLN   140     -36.485 -48.172  26.862  1.00  0.00           N  
ATOM   2214  H   GLN   140     -37.398 -47.839  27.156  1.00  0.00           H  
ATOM   2215  CA  GLN   140     -35.411 -47.184  26.701  1.00  0.00           C  
ATOM   2216  HA  GLN   140     -34.943 -47.323  25.725  1.00  0.00           H  
ATOM   2217  CB  GLN   140     -35.978 -45.756  26.775  1.00  0.00           C  
ATOM   2218  HB2 GLN   140     -36.612 -45.674  27.657  1.00  0.00           H  
ATOM   2219  HB3 GLN   140     -35.155 -45.056  26.899  1.00  0.00           H  
ATOM   2220  CG  GLN   140     -36.783 -45.330  25.538  1.00  0.00           C  
ATOM   2221  HG2 GLN   140     -37.426 -46.143  25.204  1.00  0.00           H  
ATOM   2222  HG3 GLN   140     -37.423 -44.492  25.816  1.00  0.00           H  
ATOM   2223  CD  GLN   140     -35.888 -44.898  24.380  1.00  0.00           C  
ATOM   2224  OE1 GLN   140     -35.344 -45.706  23.642  1.00  0.00           O  
ATOM   2225  NE2 GLN   140     -35.705 -43.614  24.165  1.00  0.00           N  
ATOM   2226 HE21 GLN   140     -36.148 -42.924  24.766  1.00  0.00           H  
ATOM   2227 HE22 GLN   140     -35.219 -43.343  23.326  1.00  0.00           H  
ATOM   2228  C   GLN   140     -34.313 -47.368  27.761  1.00  0.00           C  
ATOM   2229  O   GLN   140     -33.134 -47.372  27.412  1.00  0.00           O  
ATOM   2230  N   SER   141     -34.672 -47.594  29.033  1.00  0.00           N  
ATOM   2231  H   SER   141     -35.659 -47.562  29.260  1.00  0.00           H  
ATOM   2232  CA  SER   141     -33.711 -47.778  30.136  1.00  0.00           C  
ATOM   2233  HA  SER   141     -33.111 -46.874  30.220  1.00  0.00           H  
ATOM   2234  CB  SER   141     -34.423 -47.983  31.479  1.00  0.00           C  
ATOM   2235  HB2 SER   141     -35.111 -48.823  31.418  1.00  0.00           H  
ATOM   2236  HB3 SER   141     -33.679 -48.211  32.243  1.00  0.00           H  
ATOM   2237  OG  SER   141     -35.126 -46.820  31.866  1.00  0.00           O  
ATOM   2238  HG  SER   141     -35.867 -46.708  31.237  1.00  0.00           H  
ATOM   2239  C   SER   141     -32.743 -48.946  29.910  1.00  0.00           C  
ATOM   2240  O   SER   141     -31.567 -48.830  30.251  1.00  0.00           O  
ATOM   2241  N   ILE   142     -33.194 -50.041  29.284  1.00  0.00           N  
ATOM   2242  H   ILE   142     -34.182 -50.087  29.060  1.00  0.00           H  
ATOM   2243  CA  ILE   142     -32.327 -51.171  28.899  1.00  0.00           C  
ATOM   2244  HA  ILE   142     -31.826 -51.547  29.792  1.00  0.00           H  
ATOM   2245  CB  ILE   142     -33.185 -52.322  28.310  1.00  0.00           C  
ATOM   2246  HB  ILE   142     -33.841 -51.903  27.545  1.00  0.00           H  
ATOM   2247  CG2 ILE   142     -32.322 -53.409  27.639  1.00  0.00           C  
ATOM   2248 HG21 ILE   142     -31.628 -53.840  28.362  1.00  0.00           H  
ATOM   2249 HG22 ILE   142     -32.952 -54.199  27.234  1.00  0.00           H  
ATOM   2250 HG23 ILE   142     -31.759 -52.994  26.803  1.00  0.00           H  
ATOM   2251  CG1 ILE   142     -34.064 -52.945  29.422  1.00  0.00           C  
ATOM   2252 HG12 ILE   142     -33.428 -53.457  30.145  1.00  0.00           H  
ATOM   2253 HG13 ILE   142     -34.593 -52.153  29.950  1.00  0.00           H  
ATOM   2254  CD1 ILE   142     -35.127 -53.928  28.912  1.00  0.00           C  
ATOM   2255 HD11 ILE   142     -35.700 -53.471  28.106  1.00  0.00           H  
ATOM   2256 HD12 ILE   142     -34.660 -54.845  28.553  1.00  0.00           H  
ATOM   2257 HD13 ILE   142     -35.802 -54.183  29.729  1.00  0.00           H  
ATOM   2258  C   ILE   142     -31.220 -50.705  27.935  1.00  0.00           C  
ATOM   2259  O   ILE   142     -30.042 -51.008  28.141  1.00  0.00           O  
ATOM   2260  N   ILE   143     -31.572 -49.917  26.914  1.00  0.00           N  
ATOM   2261  H   ILE   143     -32.547 -49.653  26.834  1.00  0.00           H  
ATOM   2262  CA  ILE   143     -30.630 -49.392  25.912  1.00  0.00           C  
ATOM   2263  HA  ILE   143     -29.946 -50.192  25.625  1.00  0.00           H  
ATOM   2264  CB  ILE   143     -31.414 -48.972  24.643  1.00  0.00           C  
ATOM   2265  HB  ILE   143     -32.259 -48.351  24.946  1.00  0.00           H  
ATOM   2266  CG2 ILE   143     -30.547 -48.142  23.678  1.00  0.00           C  
ATOM   2267 HG21 ILE   143     -31.111 -47.888  22.782  1.00  0.00           H  
ATOM   2268 HG22 ILE   143     -30.261 -47.204  24.150  1.00  0.00           H  
ATOM   2269 HG23 ILE   143     -29.654 -48.702  23.397  1.00  0.00           H  
ATOM   2270  CG1 ILE   143     -31.960 -50.238  23.938  1.00  0.00           C  
ATOM   2271 HG12 ILE   143     -31.126 -50.827  23.554  1.00  0.00           H  
ATOM   2272 HG13 ILE   143     -32.494 -50.853  24.663  1.00  0.00           H  
ATOM   2273  CD1 ILE   143     -32.938 -49.958  22.789  1.00  0.00           C  
ATOM   2274 HD11 ILE   143     -33.361 -50.901  22.442  1.00  0.00           H  
ATOM   2275 HD12 ILE   143     -33.746 -49.314  23.137  1.00  0.00           H  
ATOM   2276 HD13 ILE   143     -32.425 -49.486  21.952  1.00  0.00           H  
ATOM   2277  C   ILE   143     -29.755 -48.269  26.497  1.00  0.00           C  
ATOM   2278  O   ILE   143     -28.554 -48.216  26.224  1.00  0.00           O  
ATOM   2279  N   TRP   144     -30.308 -47.406  27.353  1.00  0.00           N  
ATOM   2280  H   TRP   144     -31.311 -47.469  27.507  1.00  0.00           H  
ATOM   2281  CA  TRP   144     -29.570 -46.369  28.083  1.00  0.00           C  
ATOM   2282  HA  TRP   144     -29.085 -45.700  27.379  1.00  0.00           H  
ATOM   2283  CB  TRP   144     -30.545 -45.545  28.936  1.00  0.00           C  
ATOM   2284  HB2 TRP   144     -31.078 -46.216  29.608  1.00  0.00           H  
ATOM   2285  HB3 TRP   144     -29.945 -44.889  29.559  1.00  0.00           H  
ATOM   2286  CG  TRP   144     -31.555 -44.675  28.244  1.00  0.00           C  
ATOM   2287  CD1 TRP   144     -31.563 -44.324  26.937  1.00  0.00           C  
ATOM   2288  HD1 TRP   144     -30.850 -44.655  26.196  1.00  0.00           H  
ATOM   2289  NE1 TRP   144     -32.624 -43.477  26.683  1.00  0.00           N  
ATOM   2290  HE1 TRP   144     -32.840 -43.117  25.761  1.00  0.00           H  
ATOM   2291  CE2 TRP   144     -33.365 -43.238  27.819  1.00  0.00           C  
ATOM   2292  CZ2 TRP   144     -34.519 -42.481  28.068  1.00  0.00           C  
ATOM   2293  HZ2 TRP   144     -34.981 -41.918  27.271  1.00  0.00           H  
ATOM   2294  CH2 TRP   144     -35.080 -42.490  29.355  1.00  0.00           C  
ATOM   2295  HH2 TRP   144     -35.982 -41.928  29.559  1.00  0.00           H  
ATOM   2296  CZ3 TRP   144     -34.476 -43.249  30.373  1.00  0.00           C  
ATOM   2297  HZ3 TRP   144     -34.923 -43.279  31.357  1.00  0.00           H  
ATOM   2298  CE3 TRP   144     -33.304 -43.986  30.117  1.00  0.00           C  
ATOM   2299  HE3 TRP   144     -32.860 -44.572  30.906  1.00  0.00           H  
ATOM   2300  CD2 TRP   144     -32.717 -44.006  28.833  1.00  0.00           C  
ATOM   2301  C   TRP   144     -28.468 -46.960  28.972  1.00  0.00           C  
ATOM   2302  O   TRP   144     -27.313 -46.537  28.874  1.00  0.00           O  
ATOM   2303  N   TYR   145     -28.818 -47.950  29.798  1.00  0.00           N  
ATOM   2304  H   TYR   145     -29.795 -48.233  29.817  1.00  0.00           H  
ATOM   2305  CA  TYR   145     -27.927 -48.580  30.776  1.00  0.00           C  
ATOM   2306  HA  TYR   145     -27.447 -47.797  31.364  1.00  0.00           H  
ATOM   2307  CB  TYR   145     -28.784 -49.437  31.719  1.00  0.00           C  
ATOM   2308  HB2 TYR   145     -29.566 -48.806  32.146  1.00  0.00           H  
ATOM   2309  HB3 TYR   145     -29.278 -50.215  31.134  1.00  0.00           H  
ATOM   2310  CG  TYR   145     -28.037 -50.085  32.870  1.00  0.00           C  
ATOM   2311  CD1 TYR   145     -27.598 -49.289  33.944  1.00  0.00           C  
ATOM   2312  HD1 TYR   145     -27.760 -48.224  33.911  1.00  0.00           H  
ATOM   2313  CE1 TYR   145     -26.962 -49.874  35.056  1.00  0.00           C  
ATOM   2314  HE1 TYR   145     -26.631 -49.256  35.877  1.00  0.00           H  
ATOM   2315  CZ  TYR   145     -26.745 -51.269  35.082  1.00  0.00           C  
ATOM   2316  OH  TYR   145     -26.127 -51.847  36.145  1.00  0.00           O  
ATOM   2317  HH  TYR   145     -26.201 -51.316  36.943  1.00  0.00           H  
ATOM   2318  CE2 TYR   145     -27.163 -52.066  33.995  1.00  0.00           C  
ATOM   2319  HE2 TYR   145     -26.996 -53.134  34.026  1.00  0.00           H  
ATOM   2320  CD2 TYR   145     -27.813 -51.476  32.893  1.00  0.00           C  
ATOM   2321  HD2 TYR   145     -28.154 -52.096  32.074  1.00  0.00           H  
ATOM   2322  C   TYR   145     -26.820 -49.424  30.128  1.00  0.00           C  
ATOM   2323  O   TYR   145     -25.718 -49.507  30.675  1.00  0.00           O  
ATOM   2324  N   THR   146     -27.088 -50.031  28.967  1.00  0.00           N  
ATOM   2325  H   THR   146     -28.022 -49.944  28.587  1.00  0.00           H  
ATOM   2326  CA  THR   146     -26.138 -50.924  28.275  1.00  0.00           C  
ATOM   2327  HA  THR   146     -25.420 -51.300  29.004  1.00  0.00           H  
ATOM   2328  CB  THR   146     -26.845 -52.157  27.692  1.00  0.00           C  
ATOM   2329  HB  THR   146     -26.108 -52.754  27.153  1.00  0.00           H  
ATOM   2330  CG2 THR   146     -27.466 -53.041  28.774  1.00  0.00           C  
ATOM   2331 HG21 THR   146     -28.212 -52.490  29.346  1.00  0.00           H  
ATOM   2332 HG22 THR   146     -27.938 -53.907  28.310  1.00  0.00           H  
ATOM   2333 HG23 THR   146     -26.685 -53.389  29.451  1.00  0.00           H  
ATOM   2334  OG1 THR   146     -27.860 -51.786  26.789  1.00  0.00           O  
ATOM   2335  HG1 THR   146     -28.650 -51.558  27.316  1.00  0.00           H  
ATOM   2336  C   THR   146     -25.302 -50.241  27.190  1.00  0.00           C  
ATOM   2337  O   THR   146     -24.199 -50.715  26.916  1.00  0.00           O  
ATOM   2338  N   LEU   147     -25.764 -49.133  26.590  1.00  0.00           N  
ATOM   2339  H   LEU   147     -26.706 -48.828  26.804  1.00  0.00           H  
ATOM   2340  CA  LEU   147     -25.017 -48.431  25.533  1.00  0.00           C  
ATOM   2341  HA  LEU   147     -23.955 -48.584  25.714  1.00  0.00           H  
ATOM   2342  CB  LEU   147     -25.364 -49.090  24.179  1.00  0.00           C  
ATOM   2343  HB2 LEU   147     -25.217 -50.168  24.266  1.00  0.00           H  
ATOM   2344  HB3 LEU   147     -26.421 -48.921  23.970  1.00  0.00           H  
ATOM   2345  CG  LEU   147     -24.537 -48.590  22.979  1.00  0.00           C  
ATOM   2346  HG  LEU   147     -24.663 -47.513  22.867  1.00  0.00           H  
ATOM   2347  CD1 LEU   147     -23.047 -48.907  23.128  1.00  0.00           C  
ATOM   2348 HD11 LEU   147     -22.909 -49.975  23.303  1.00  0.00           H  
ATOM   2349 HD12 LEU   147     -22.516 -48.622  22.221  1.00  0.00           H  
ATOM   2350 HD13 LEU   147     -22.627 -48.349  23.961  1.00  0.00           H  
ATOM   2351  CD2 LEU   147     -25.033 -49.269  21.702  1.00  0.00           C  
ATOM   2352 HD21 LEU   147     -24.470 -48.903  20.844  1.00  0.00           H  
ATOM   2353 HD22 LEU   147     -24.907 -50.350  21.779  1.00  0.00           H  
ATOM   2354 HD23 LEU   147     -26.089 -49.043  21.549  1.00  0.00           H  
ATOM   2355  C   LEU   147     -25.228 -46.907  25.503  1.00  0.00           C  
ATOM   2356  O   LEU   147     -24.260 -46.151  25.588  1.00  0.00           O  
ATOM   2357  N   MET   148     -26.474 -46.445  25.369  1.00  0.00           N  
ATOM   2358  H   MET   148     -27.229 -47.124  25.406  1.00  0.00           H  
ATOM   2359  CA  MET   148     -26.782 -45.091  24.880  1.00  0.00           C  
ATOM   2360  HA  MET   148     -26.173 -44.915  23.992  1.00  0.00           H  
ATOM   2361  CB  MET   148     -28.253 -45.055  24.431  1.00  0.00           C  
ATOM   2362  HB2 MET   148     -28.378 -45.774  23.620  1.00  0.00           H  
ATOM   2363  HB3 MET   148     -28.886 -45.367  25.257  1.00  0.00           H  
ATOM   2364  CG  MET   148     -28.735 -43.680  23.947  1.00  0.00           C  
ATOM   2365  HG2 MET   148     -28.585 -42.954  24.747  1.00  0.00           H  
ATOM   2366  HG3 MET   148     -28.132 -43.370  23.093  1.00  0.00           H  
ATOM   2367  SD  MET   148     -30.490 -43.604  23.487  1.00  0.00           S  
ATOM   2368  CE  MET   148     -30.499 -44.591  21.964  1.00  0.00           C  
ATOM   2369  HE1 MET   148     -31.508 -44.611  21.551  1.00  0.00           H  
ATOM   2370  HE2 MET   148     -29.822 -44.148  21.233  1.00  0.00           H  
ATOM   2371  HE3 MET   148     -30.185 -45.612  22.176  1.00  0.00           H  
ATOM   2372  C   MET   148     -26.427 -43.960  25.863  1.00  0.00           C  
ATOM   2373  O   MET   148     -25.995 -42.895  25.422  1.00  0.00           O  
ATOM   2374  N   LEU   149     -26.556 -44.185  27.177  1.00  0.00           N  
ATOM   2375  H   LEU   149     -26.899 -45.090  27.477  1.00  0.00           H  
ATOM   2376  CA  LEU   149     -26.031 -43.275  28.209  1.00  0.00           C  
ATOM   2377  HA  LEU   149     -25.812 -42.306  27.758  1.00  0.00           H  
ATOM   2378  CB  LEU   149     -27.086 -43.040  29.313  1.00  0.00           C  
ATOM   2379  HB2 LEU   149     -27.316 -43.993  29.789  1.00  0.00           H  
ATOM   2380  HB3 LEU   149     -26.646 -42.394  30.071  1.00  0.00           H  
ATOM   2381  CG  LEU   149     -28.405 -42.396  28.833  1.00  0.00           C  
ATOM   2382  HG  LEU   149     -28.904 -43.080  28.148  1.00  0.00           H  
ATOM   2383  CD1 LEU   149     -29.337 -42.128  30.017  1.00  0.00           C  
ATOM   2384 HD11 LEU   149     -28.993 -41.269  30.588  1.00  0.00           H  
ATOM   2385 HD12 LEU   149     -30.341 -41.922  29.644  1.00  0.00           H  
ATOM   2386 HD13 LEU   149     -29.376 -42.993  30.672  1.00  0.00           H  
ATOM   2387  CD2 LEU   149     -28.199 -41.054  28.128  1.00  0.00           C  
ATOM   2388 HD21 LEU   149     -27.662 -41.199  27.191  1.00  0.00           H  
ATOM   2389 HD22 LEU   149     -29.169 -40.616  27.894  1.00  0.00           H  
ATOM   2390 HD23 LEU   149     -27.643 -40.371  28.769  1.00  0.00           H  
ATOM   2391  C   LEU   149     -24.685 -43.775  28.760  1.00  0.00           C  
ATOM   2392  O   LEU   149     -23.795 -42.965  29.027  1.00  0.00           O  
ATOM   2393  N   PHE   150     -24.497 -45.100  28.833  1.00  0.00           N  
ATOM   2394  H   PHE   150     -25.291 -45.695  28.633  1.00  0.00           H  
ATOM   2395  CA  PHE   150     -23.246 -45.753  29.243  1.00  0.00           C  
ATOM   2396  HA  PHE   150     -23.114 -45.600  30.314  1.00  0.00           H  
ATOM   2397  CB  PHE   150     -23.375 -47.265  28.990  1.00  0.00           C  
ATOM   2398  HB2 PHE   150     -24.073 -47.682  29.714  1.00  0.00           H  
ATOM   2399  HB3 PHE   150     -23.806 -47.414  28.001  1.00  0.00           H  
ATOM   2400  CG  PHE   150     -22.071 -48.045  29.061  1.00  0.00           C  
ATOM   2401  CD1 PHE   150     -21.628 -48.783  27.946  1.00  0.00           C  
ATOM   2402  HD1 PHE   150     -22.228 -48.827  27.050  1.00  0.00           H  
ATOM   2403  CE1 PHE   150     -20.404 -49.472  27.988  1.00  0.00           C  
ATOM   2404  HE1 PHE   150     -20.075 -50.043  27.130  1.00  0.00           H  
ATOM   2405  CZ  PHE   150     -19.607 -49.415  29.143  1.00  0.00           C  
ATOM   2406  HZ  PHE   150     -18.659 -49.934  29.175  1.00  0.00           H  
ATOM   2407  CE2 PHE   150     -20.043 -48.678  30.257  1.00  0.00           C  
ATOM   2408  HE2 PHE   150     -19.417 -48.616  31.134  1.00  0.00           H  
ATOM   2409  CD2 PHE   150     -21.277 -48.004  30.224  1.00  0.00           C  
ATOM   2410  HD2 PHE   150     -21.600 -47.434  31.083  1.00  0.00           H  
ATOM   2411  C   PHE   150     -21.994 -45.184  28.549  1.00  0.00           C  
ATOM   2412  O   PHE   150     -21.004 -44.909  29.228  1.00  0.00           O  
ATOM   2413  N   LEU   151     -22.047 -44.920  27.236  1.00  0.00           N  
ATOM   2414  H   LEU   151     -22.890 -45.187  26.736  1.00  0.00           H  
ATOM   2415  CA  LEU   151     -20.931 -44.368  26.446  1.00  0.00           C  
ATOM   2416  HA  LEU   151     -20.126 -45.102  26.451  1.00  0.00           H  
ATOM   2417  CB  LEU   151     -21.413 -44.145  24.998  1.00  0.00           C  
ATOM   2418  HB2 LEU   151     -22.449 -43.800  25.022  1.00  0.00           H  
ATOM   2419  HB3 LEU   151     -20.826 -43.353  24.530  1.00  0.00           H  
ATOM   2420  CG  LEU   151     -21.310 -45.402  24.117  1.00  0.00           C  
ATOM   2421  HG  LEU   151     -21.690 -46.266  24.662  1.00  0.00           H  
ATOM   2422  CD1 LEU   151     -22.135 -45.217  22.844  1.00  0.00           C  
ATOM   2423 HD11 LEU   151     -23.185 -45.090  23.110  1.00  0.00           H  
ATOM   2424 HD12 LEU   151     -21.791 -44.340  22.296  1.00  0.00           H  
ATOM   2425 HD13 LEU   151     -22.042 -46.099  22.212  1.00  0.00           H  
ATOM   2426  CD2 LEU   151     -19.860 -45.672  23.703  1.00  0.00           C  
ATOM   2427 HD21 LEU   151     -19.461 -44.818  23.156  1.00  0.00           H  
ATOM   2428 HD22 LEU   151     -19.245 -45.863  24.580  1.00  0.00           H  
ATOM   2429 HD23 LEU   151     -19.823 -46.553  23.062  1.00  0.00           H  
ATOM   2430  C   LEU   151     -20.316 -43.064  26.996  1.00  0.00           C  
ATOM   2431  O   LEU   151     -19.163 -42.766  26.669  1.00  0.00           O  
ATOM   2432  N   PHE   152     -21.046 -42.311  27.826  1.00  0.00           N  
ATOM   2433  H   PHE   152     -21.983 -42.630  28.045  1.00  0.00           H  
ATOM   2434  CA  PHE   152     -20.607 -41.048  28.438  1.00  0.00           C  
ATOM   2435  HA  PHE   152     -19.610 -40.801  28.072  1.00  0.00           H  
ATOM   2436  CB  PHE   152     -21.556 -39.926  27.985  1.00  0.00           C  
ATOM   2437  HB2 PHE   152     -22.534 -40.088  28.438  1.00  0.00           H  
ATOM   2438  HB3 PHE   152     -21.179 -38.972  28.354  1.00  0.00           H  
ATOM   2439  CG  PHE   152     -21.728 -39.834  26.478  1.00  0.00           C  
ATOM   2440  CD1 PHE   152     -22.816 -40.471  25.850  1.00  0.00           C  
ATOM   2441  HD1 PHE   152     -23.547 -41.008  26.440  1.00  0.00           H  
ATOM   2442  CE1 PHE   152     -22.946 -40.433  24.450  1.00  0.00           C  
ATOM   2443  HE1 PHE   152     -23.779 -40.934  23.974  1.00  0.00           H  
ATOM   2444  CZ  PHE   152     -21.990 -39.755  23.673  1.00  0.00           C  
ATOM   2445  HZ  PHE   152     -22.082 -39.740  22.595  1.00  0.00           H  
ATOM   2446  CE2 PHE   152     -20.908 -39.109  24.298  1.00  0.00           C  
ATOM   2447  HE2 PHE   152     -20.168 -38.592  23.701  1.00  0.00           H  
ATOM   2448  CD2 PHE   152     -20.776 -39.150  25.698  1.00  0.00           C  
ATOM   2449  HD2 PHE   152     -19.935 -38.666  26.174  1.00  0.00           H  
ATOM   2450  C   PHE   152     -20.498 -41.115  29.974  1.00  0.00           C  
ATOM   2451  O   PHE   152     -20.056 -40.153  30.597  1.00  0.00           O  
ATOM   2452  N   GLU   153     -20.887 -42.233  30.593  1.00  0.00           N  
ATOM   2453  H   GLU   153     -21.195 -43.008  30.013  1.00  0.00           H  
ATOM   2454  CA  GLU   153     -21.042 -42.388  32.046  1.00  0.00           C  
ATOM   2455  HA  GLU   153     -21.470 -41.475  32.460  1.00  0.00           H  
ATOM   2456  CB  GLU   153     -22.049 -43.529  32.279  1.00  0.00           C  
ATOM   2457  HB2 GLU   153     -22.972 -43.280  31.754  1.00  0.00           H  
ATOM   2458  HB3 GLU   153     -21.641 -44.438  31.833  1.00  0.00           H  
ATOM   2459  CG  GLU   153     -22.385 -43.835  33.746  1.00  0.00           C  
ATOM   2460  HG2 GLU   153     -21.458 -43.997  34.301  1.00  0.00           H  
ATOM   2461  HG3 GLU   153     -22.898 -42.974  34.184  1.00  0.00           H  
ATOM   2462  CD  GLU   153     -23.272 -45.090  33.858  1.00  0.00           C  
ATOM   2463  OE1 GLU   153     -24.229 -45.258  33.070  1.00  0.00           O  
ATOM   2464  OE2 GLU   153     -22.978 -45.976  34.692  1.00  0.00           O  
ATOM   2465  C   GLU   153     -19.706 -42.628  32.770  1.00  0.00           C  
ATOM   2466  O   GLU   153     -19.364 -41.911  33.710  1.00  0.00           O  
ATOM   2467  N   PHE   154     -18.921 -43.605  32.301  1.00  0.00           N  
ATOM   2468  H   PHE   154     -19.250 -44.121  31.496  1.00  0.00           H  
ATOM   2469  CA  PHE   154     -17.729 -44.124  32.993  1.00  0.00           C  
ATOM   2470  HA  PHE   154     -17.956 -44.152  34.060  1.00  0.00           H  
ATOM   2471  CB  PHE   154     -17.487 -45.573  32.544  1.00  0.00           C  
ATOM   2472  HB2 PHE   154     -16.706 -46.010  33.168  1.00  0.00           H  
ATOM   2473  HB3 PHE   154     -18.395 -46.149  32.726  1.00  0.00           H  
ATOM   2474  CG  PHE   154     -17.094 -45.735  31.086  1.00  0.00           C  
ATOM   2475  CD1 PHE   154     -15.742 -45.681  30.694  1.00  0.00           C  
ATOM   2476  HD1 PHE   154     -14.970 -45.524  31.434  1.00  0.00           H  
ATOM   2477  CE1 PHE   154     -15.390 -45.851  29.341  1.00  0.00           C  
ATOM   2478  HE1 PHE   154     -14.350 -45.825  29.048  1.00  0.00           H  
ATOM   2479  CZ  PHE   154     -16.389 -46.081  28.378  1.00  0.00           C  
ATOM   2480  HZ  PHE   154     -16.118 -46.236  27.343  1.00  0.00           H  
ATOM   2481  CE2 PHE   154     -17.738 -46.134  28.767  1.00  0.00           C  
ATOM   2482  HE2 PHE   154     -18.513 -46.329  28.037  1.00  0.00           H  
ATOM   2483  CD2 PHE   154     -18.086 -45.962  30.117  1.00  0.00           C  
ATOM   2484  HD2 PHE   154     -19.122 -46.028  30.413  1.00  0.00           H  
ATOM   2485  C   PHE   154     -16.457 -43.261  32.841  1.00  0.00           C  
ATOM   2486  O   PHE   154     -15.387 -43.638  33.323  1.00  0.00           O  
ATOM   2487  N   ARG   155     -16.548 -42.100  32.179  1.00  0.00           N  
ATOM   2488  H   ARG   155     -17.474 -41.810  31.895  1.00  0.00           H  
ATOM   2489  CA  ARG   155     -15.401 -41.247  31.816  1.00  0.00           C  
ATOM   2490  HA  ARG   155     -14.502 -41.859  31.796  1.00  0.00           H  
ATOM   2491  CB  ARG   155     -15.600 -40.714  30.385  1.00  0.00           C  
ATOM   2492  HB2 ARG   155     -16.504 -40.106  30.355  1.00  0.00           H  
ATOM   2493  HB3 ARG   155     -14.748 -40.086  30.119  1.00  0.00           H  
ATOM   2494  CG  ARG   155     -15.742 -41.837  29.343  1.00  0.00           C  
ATOM   2495  HG2 ARG   155     -14.872 -42.494  29.382  1.00  0.00           H  
ATOM   2496  HG3 ARG   155     -16.636 -42.424  29.563  1.00  0.00           H  
ATOM   2497  CD  ARG   155     -15.879 -41.253  27.932  1.00  0.00           C  
ATOM   2498  HD2 ARG   155     -16.590 -40.425  27.961  1.00  0.00           H  
ATOM   2499  HD3 ARG   155     -14.917 -40.857  27.601  1.00  0.00           H  
ATOM   2500  NE  ARG   155     -16.391 -42.258  26.983  1.00  0.00           N  
ATOM   2501  HE  ARG   155     -17.401 -42.325  26.897  1.00  0.00           H  
ATOM   2502  CZ  ARG   155     -15.713 -43.109  26.239  1.00  0.00           C  
ATOM   2503  NH1 ARG   155     -14.411 -43.182  26.252  1.00  0.00           N  
ATOM   2504 HH11 ARG   155     -13.893 -42.569  26.855  1.00  0.00           H  
ATOM   2505 HH12 ARG   155     -13.933 -43.843  25.666  1.00  0.00           H  
ATOM   2506  NH2 ARG   155     -16.360 -43.913  25.449  1.00  0.00           N  
ATOM   2507 HH21 ARG   155     -17.367 -43.862  25.429  1.00  0.00           H  
ATOM   2508 HH22 ARG   155     -15.866 -44.559  24.860  1.00  0.00           H  
ATOM   2509  C   ARG   155     -15.195 -40.117  32.843  1.00  0.00           C  
ATOM   2510  O   ARG   155     -16.077 -39.274  33.011  1.00  0.00           O  
ATOM   2511  N   GLY   156     -14.075 -40.018  33.561  1.00  0.00           N  
ATOM   2512  H   GLY   156     -14.056 -39.233  34.192  1.00  0.00           H  
ATOM   2513  CA  GLY   156     -12.865 -40.857  33.532  1.00  0.00           C  
ATOM   2514  HA2 GLY   156     -12.401 -40.812  34.517  1.00  0.00           H  
ATOM   2515  HA3 GLY   156     -13.114 -41.902  33.349  1.00  0.00           H  
ATOM   2516  C   GLY   156     -11.831 -40.400  32.491  1.00  0.00           C  
ATOM   2517  O   GLY   156     -12.184 -40.101  31.350  1.00  0.00           O  
ATOM   2518  N   ALA   157     -10.560 -40.337  32.900  1.00  0.00           N  
ATOM   2519  H   ALA   157     -10.348 -40.655  33.836  1.00  0.00           H  
ATOM   2520  CA  ALA   157      -9.406 -39.881  32.114  1.00  0.00           C  
ATOM   2521  HA  ALA   157      -9.537 -40.170  31.070  1.00  0.00           H  
ATOM   2522  CB  ALA   157      -9.345 -38.346  32.200  1.00  0.00           C  
ATOM   2523  HB1 ALA   157     -10.276 -37.916  31.828  1.00  0.00           H  
ATOM   2524  HB2 ALA   157      -9.194 -38.034  33.235  1.00  0.00           H  
ATOM   2525  HB3 ALA   157      -8.524 -37.966  31.591  1.00  0.00           H  
ATOM   2526  C   ALA   157      -8.097 -40.530  32.630  1.00  0.00           C  
ATOM   2527  O   ALA   157      -8.123 -41.271  33.616  1.00  0.00           O  
ATOM   2528  N   LYS   158      -6.956 -40.248  31.982  1.00  0.00           N  
ATOM   2529  H   LYS   158      -7.002 -39.587  31.217  1.00  0.00           H  
ATOM   2530  CA  LYS   158      -5.610 -40.739  32.350  1.00  0.00           C  
ATOM   2531  HA  LYS   158      -5.633 -41.126  33.371  1.00  0.00           H  
ATOM   2532  CB  LYS   158      -5.182 -41.880  31.404  1.00  0.00           C  
ATOM   2533  HB2 LYS   158      -5.236 -41.532  30.371  1.00  0.00           H  
ATOM   2534  HB3 LYS   158      -4.141 -42.128  31.618  1.00  0.00           H  
ATOM   2535  CG  LYS   158      -6.018 -43.164  31.555  1.00  0.00           C  
ATOM   2536  HG2 LYS   158      -6.010 -43.473  32.602  1.00  0.00           H  
ATOM   2537  HG3 LYS   158      -7.048 -42.976  31.248  1.00  0.00           H  
ATOM   2538  CD  LYS   158      -5.426 -44.288  30.691  1.00  0.00           C  
ATOM   2539  HD2 LYS   158      -5.514 -44.017  29.636  1.00  0.00           H  
ATOM   2540  HD3 LYS   158      -4.372 -44.390  30.937  1.00  0.00           H  
ATOM   2541  CE  LYS   158      -6.118 -45.637  30.935  1.00  0.00           C  
ATOM   2542  HE2 LYS   158      -6.125 -45.839  32.011  1.00  0.00           H  
ATOM   2543  HE3 LYS   158      -7.156 -45.561  30.600  1.00  0.00           H  
ATOM   2544  NZ  LYS   158      -5.433 -46.748  30.220  1.00  0.00           N  
ATOM   2545  HZ1 LYS   158      -5.429 -46.586  29.209  1.00  0.00           H  
ATOM   2546  HZ2 LYS   158      -4.464 -46.856  30.505  1.00  0.00           H  
ATOM   2547  HZ3 LYS   158      -5.903 -47.628  30.371  1.00  0.00           H  
ATOM   2548  C   LYS   158      -4.562 -39.613  32.333  1.00  0.00           C  
ATOM   2549  O   LYS   158      -4.762 -38.597  31.667  1.00  0.00           O  
ATOM   2550  N   LEU   159      -3.443 -39.821  33.033  1.00  0.00           N  
ATOM   2551  H   LEU   159      -3.353 -40.705  33.511  1.00  0.00           H  
ATOM   2552  CA  LEU   159      -2.242 -38.966  33.051  1.00  0.00           C  
ATOM   2553  HA  LEU   159      -2.280 -38.267  32.214  1.00  0.00           H  
ATOM   2554  CB  LEU   159      -2.177 -38.166  34.372  1.00  0.00           C  
ATOM   2555  HB2 LEU   159      -2.195 -38.876  35.200  1.00  0.00           H  
ATOM   2556  HB3 LEU   159      -1.224 -37.637  34.419  1.00  0.00           H  
ATOM   2557  CG  LEU   159      -3.303 -37.134  34.585  1.00  0.00           C  
ATOM   2558  HG  LEU   159      -4.273 -37.625  34.507  1.00  0.00           H  
ATOM   2559  CD1 LEU   159      -3.187 -36.528  35.985  1.00  0.00           C  
ATOM   2560 HD11 LEU   159      -2.230 -36.015  36.093  1.00  0.00           H  
ATOM   2561 HD12 LEU   159      -3.996 -35.816  36.148  1.00  0.00           H  
ATOM   2562 HD13 LEU   159      -3.256 -37.316  36.734  1.00  0.00           H  
ATOM   2563  CD2 LEU   159      -3.240 -35.987  33.573  1.00  0.00           C  
ATOM   2564 HD21 LEU   159      -4.017 -35.256  33.797  1.00  0.00           H  
ATOM   2565 HD22 LEU   159      -2.267 -35.497  33.620  1.00  0.00           H  
ATOM   2566 HD23 LEU   159      -3.409 -36.364  32.566  1.00  0.00           H  
ATOM   2567  C   LEU   159      -0.972 -39.821  32.865  1.00  0.00           C  
ATOM   2568  O   LEU   159      -1.009 -41.035  33.057  1.00  0.00           O  
ATOM   2569  N   LEU   160       0.153 -39.193  32.501  1.00  0.00           N  
ATOM   2570  H   LEU   160       0.123 -38.190  32.395  1.00  0.00           H  
ATOM   2571  CA  LEU   160       1.414 -39.877  32.149  1.00  0.00           C  
ATOM   2572  HA  LEU   160       1.160 -40.833  31.690  1.00  0.00           H  
ATOM   2573  CB  LEU   160       2.174 -39.038  31.099  1.00  0.00           C  
ATOM   2574  HB2 LEU   160       2.367 -38.052  31.524  1.00  0.00           H  
ATOM   2575  HB3 LEU   160       3.141 -39.504  30.904  1.00  0.00           H  
ATOM   2576  CG  LEU   160       1.451 -38.871  29.748  1.00  0.00           C  
ATOM   2577  HG  LEU   160       0.451 -38.468  29.912  1.00  0.00           H  
ATOM   2578  CD1 LEU   160       2.223 -37.885  28.871  1.00  0.00           C  
ATOM   2579 HD11 LEU   160       1.700 -37.747  27.925  1.00  0.00           H  
ATOM   2580 HD12 LEU   160       2.289 -36.920  29.376  1.00  0.00           H  
ATOM   2581 HD13 LEU   160       3.228 -38.260  28.681  1.00  0.00           H  
ATOM   2582  CD2 LEU   160       1.334 -40.191  28.984  1.00  0.00           C  
ATOM   2583 HD21 LEU   160       2.320 -40.635  28.843  1.00  0.00           H  
ATOM   2584 HD22 LEU   160       0.704 -40.892  29.531  1.00  0.00           H  
ATOM   2585 HD23 LEU   160       0.876 -40.017  28.011  1.00  0.00           H  
ATOM   2586  C   LEU   160       2.313 -40.252  33.349  1.00  0.00           C  
ATOM   2587  O   LEU   160       3.425 -40.738  33.152  1.00  0.00           O  
ATOM   2588  N   ILE   161       1.854 -40.040  34.586  1.00  0.00           N  
ATOM   2589  H   ILE   161       0.919 -39.675  34.682  1.00  0.00           H  
ATOM   2590  CA  ILE   161       2.524 -40.479  35.820  1.00  0.00           C  
ATOM   2591  HA  ILE   161       3.374 -41.112  35.561  1.00  0.00           H  
ATOM   2592  CB  ILE   161       3.075 -39.273  36.629  1.00  0.00           C  
ATOM   2593  HB  ILE   161       2.258 -38.578  36.833  1.00  0.00           H  
ATOM   2594  CG2 ILE   161       3.632 -39.737  37.990  1.00  0.00           C  
ATOM   2595 HG21 ILE   161       4.439 -40.456  37.843  1.00  0.00           H  
ATOM   2596 HG22 ILE   161       4.018 -38.878  38.542  1.00  0.00           H  
ATOM   2597 HG23 ILE   161       2.846 -40.185  38.598  1.00  0.00           H  
ATOM   2598  CG1 ILE   161       4.209 -38.520  35.884  1.00  0.00           C  
ATOM   2599 HG12 ILE   161       4.902 -38.093  36.611  1.00  0.00           H  
ATOM   2600 HG13 ILE   161       4.777 -39.217  35.268  1.00  0.00           H  
ATOM   2601  CD1 ILE   161       3.726 -37.347  35.020  1.00  0.00           C  
ATOM   2602 HD11 ILE   161       4.590 -36.844  34.584  1.00  0.00           H  
ATOM   2603 HD12 ILE   161       3.083 -37.694  34.214  1.00  0.00           H  
ATOM   2604 HD13 ILE   161       3.180 -36.632  35.637  1.00  0.00           H  
ATOM   2605  C   ILE   161       1.539 -41.347  36.616  1.00  0.00           C  
ATOM   2606  O   ILE   161       0.383 -40.962  36.804  1.00  0.00           O  
ATOM   2607  N   SER   162       1.984 -42.525  37.065  1.00  0.00           N  
ATOM   2608  H   SER   162       2.951 -42.767  36.906  1.00  0.00           H  
ATOM   2609  CA  SER   162       1.172 -43.500  37.808  1.00  0.00           C  
ATOM   2610  HA  SER   162       0.430 -42.957  38.396  1.00  0.00           H  
ATOM   2611  CB  SER   162       0.405 -44.398  36.820  1.00  0.00           C  
ATOM   2612  HB2 SER   162      -0.260 -43.776  36.218  1.00  0.00           H  
ATOM   2613  HB3 SER   162       1.120 -44.878  36.150  1.00  0.00           H  
ATOM   2614  OG  SER   162      -0.362 -45.410  37.457  1.00  0.00           O  
ATOM   2615  HG  SER   162      -0.930 -45.021  38.153  1.00  0.00           H  
ATOM   2616  C   SER   162       2.018 -44.316  38.797  1.00  0.00           C  
ATOM   2617  O   SER   162       3.247 -44.366  38.725  1.00  0.00           O  
ATOM   2618  N   GLU   163       1.329 -44.942  39.744  1.00  0.00           N  
ATOM   2619  H   GLU   163       0.318 -44.874  39.667  1.00  0.00           H  
ATOM   2620  CA  GLU   163       1.817 -45.661  40.917  1.00  0.00           C  
ATOM   2621  HA  GLU   163       2.448 -44.994  41.506  1.00  0.00           H  
ATOM   2622  CB  GLU   163       0.592 -46.065  41.765  1.00  0.00           C  
ATOM   2623  HB2 GLU   163       0.005 -46.817  41.235  1.00  0.00           H  
ATOM   2624  HB3 GLU   163       0.971 -46.532  42.675  1.00  0.00           H  
ATOM   2625  CG  GLU   163      -0.331 -44.898  42.186  1.00  0.00           C  
ATOM   2626  HG2 GLU   163      -0.752 -45.161  43.160  1.00  0.00           H  
ATOM   2627  HG3 GLU   163       0.273 -44.001  42.337  1.00  0.00           H  
ATOM   2628  CD  GLU   163      -1.506 -44.580  41.228  1.00  0.00           C  
ATOM   2629  OE1 GLU   163      -1.384 -44.757  39.989  1.00  0.00           O  
ATOM   2630  OE2 GLU   163      -2.552 -44.112  41.732  1.00  0.00           O  
ATOM   2631  C   GLU   163       2.651 -46.906  40.573  1.00  0.00           C  
ATOM   2632  O   GLU   163       3.599 -47.228  41.292  1.00  0.00           O  
ATOM   2633  N   GLN   164       2.358 -47.581  39.454  1.00  0.00           N  
ATOM   2634  H   GLN   164       1.592 -47.240  38.888  1.00  0.00           H  
ATOM   2635  CA  GLN   164       3.121 -48.739  38.956  1.00  0.00           C  
ATOM   2636  HA  GLN   164       3.473 -49.306  39.820  1.00  0.00           H  
ATOM   2637  CB  GLN   164       2.210 -49.675  38.143  1.00  0.00           C  
ATOM   2638  HB2 GLN   164       1.783 -49.118  37.310  1.00  0.00           H  
ATOM   2639  HB3 GLN   164       2.812 -50.491  37.740  1.00  0.00           H  
ATOM   2640  CG  GLN   164       1.080 -50.298  38.976  1.00  0.00           C  
ATOM   2641  HG2 GLN   164       1.512 -50.823  39.829  1.00  0.00           H  
ATOM   2642  HG3 GLN   164       0.415 -49.520  39.352  1.00  0.00           H  
ATOM   2643  CD  GLN   164       0.254 -51.274  38.142  1.00  0.00           C  
ATOM   2644  OE1 GLN   164      -0.223 -50.957  37.062  1.00  0.00           O  
ATOM   2645  NE2 GLN   164       0.044 -52.489  38.604  1.00  0.00           N  
ATOM   2646 HE21 GLN   164       0.453 -52.784  39.475  1.00  0.00           H  
ATOM   2647 HE22 GLN   164      -0.477 -53.125  38.020  1.00  0.00           H  
ATOM   2648  C   GLN   164       4.391 -48.313  38.187  1.00  0.00           C  
ATOM   2649  O   GLN   164       4.707 -48.841  37.121  1.00  0.00           O  
ATOM   2650  N   PHE   165       5.127 -47.335  38.720  1.00  0.00           N  
ATOM   2651  H   PHE   165       4.818 -46.956  39.607  1.00  0.00           H  
ATOM   2652  CA  PHE   165       6.270 -46.701  38.054  1.00  0.00           C  
ATOM   2653  HA  PHE   165       5.878 -46.195  37.171  1.00  0.00           H  
ATOM   2654  CB  PHE   165       6.851 -45.614  38.973  1.00  0.00           C  
ATOM   2655  HB2 PHE   165       6.078 -44.871  39.175  1.00  0.00           H  
ATOM   2656  HB3 PHE   165       7.140 -46.057  39.926  1.00  0.00           H  
ATOM   2657  CG  PHE   165       8.050 -44.913  38.365  1.00  0.00           C  
ATOM   2658  CD1 PHE   165       7.864 -44.007  37.304  1.00  0.00           C  
ATOM   2659  HD1 PHE   165       6.864 -43.762  36.972  1.00  0.00           H  
ATOM   2660  CE1 PHE   165       8.976 -43.462  36.640  1.00  0.00           C  
ATOM   2661  HE1 PHE   165       8.832 -42.799  35.798  1.00  0.00           H  
ATOM   2662  CZ  PHE   165      10.275 -43.812  37.043  1.00  0.00           C  
ATOM   2663  HZ  PHE   165      11.125 -43.430  36.499  1.00  0.00           H  
ATOM   2664  CE2 PHE   165      10.466 -44.684  38.129  1.00  0.00           C  
ATOM   2665  HE2 PHE   165      11.467 -44.956  38.435  1.00  0.00           H  
ATOM   2666  CD2 PHE   165       9.354 -45.240  38.787  1.00  0.00           C  
ATOM   2667  HD2 PHE   165       9.503 -45.945  39.592  1.00  0.00           H  
ATOM   2668  C   PHE   165       7.364 -47.666  37.530  1.00  0.00           C  
ATOM   2669  O   PHE   165       7.895 -47.391  36.450  1.00  0.00           O  
ATOM   2670  N   PRO   166       7.688 -48.807  38.183  1.00  0.00           N  
ATOM   2671  CD  PRO   166       7.355 -49.163  39.558  1.00  0.00           C  
ATOM   2672  HD2 PRO   166       6.397 -49.685  39.580  1.00  0.00           H  
ATOM   2673  HD3 PRO   166       7.325 -48.291  40.210  1.00  0.00           H  
ATOM   2674  CG  PRO   166       8.458 -50.113  40.014  1.00  0.00           C  
ATOM   2675  HG2 PRO   166       8.117 -50.781  40.805  1.00  0.00           H  
ATOM   2676  HG3 PRO   166       9.331 -49.542  40.335  1.00  0.00           H  
ATOM   2677  CB  PRO   166       8.774 -50.867  38.726  1.00  0.00           C  
ATOM   2678  HB2 PRO   166       8.023 -51.644  38.567  1.00  0.00           H  
ATOM   2679  HB3 PRO   166       9.775 -51.301  38.747  1.00  0.00           H  
ATOM   2680  CA  PRO   166       8.649 -49.782  37.650  1.00  0.00           C  
ATOM   2681  HA  PRO   166       9.612 -49.281  37.551  1.00  0.00           H  
ATOM   2682  C   PRO   166       8.298 -50.393  36.279  1.00  0.00           C  
ATOM   2683  O   PRO   166       9.173 -50.980  35.647  1.00  0.00           O  
ATOM   2684  N   GLU   167       7.061 -50.238  35.789  1.00  0.00           N  
ATOM   2685  H   GLU   167       6.363 -49.772  36.359  1.00  0.00           H  
ATOM   2686  CA  GLU   167       6.652 -50.653  34.435  1.00  0.00           C  
ATOM   2687  HA  GLU   167       7.147 -51.593  34.186  1.00  0.00           H  
ATOM   2688  CB  GLU   167       5.128 -50.888  34.401  1.00  0.00           C  
ATOM   2689  HB2 GLU   167       4.627 -49.950  34.644  1.00  0.00           H  
ATOM   2690  HB3 GLU   167       4.830 -51.156  33.387  1.00  0.00           H  
ATOM   2691  CG  GLU   167       4.611 -51.977  35.360  1.00  0.00           C  
ATOM   2692  HG2 GLU   167       4.818 -51.672  36.389  1.00  0.00           H  
ATOM   2693  HG3 GLU   167       3.525 -52.032  35.254  1.00  0.00           H  
ATOM   2694  CD  GLU   167       5.202 -53.376  35.109  1.00  0.00           C  
ATOM   2695  OE1 GLU   167       5.577 -53.692  33.956  1.00  0.00           O  
ATOM   2696  OE2 GLU   167       5.264 -54.172  36.075  1.00  0.00           O  
ATOM   2697  C   GLU   167       7.049 -49.646  33.331  1.00  0.00           C  
ATOM   2698  O   GLU   167       6.900 -49.943  32.145  1.00  0.00           O  
ATOM   2699  N   THR   168       7.523 -48.443  33.683  1.00  0.00           N  
ATOM   2700  H   THR   168       7.659 -48.253  34.669  1.00  0.00           H  
ATOM   2701  CA  THR   168       7.753 -47.346  32.719  1.00  0.00           C  
ATOM   2702  HA  THR   168       6.819 -47.224  32.180  1.00  0.00           H  
ATOM   2703  CB  THR   168       8.048 -45.998  33.396  1.00  0.00           C  
ATOM   2704  HB  THR   168       8.391 -45.298  32.633  1.00  0.00           H  
ATOM   2705  CG2 THR   168       6.807 -45.392  34.045  1.00  0.00           C  
ATOM   2706 HG21 THR   168       6.064 -45.182  33.276  1.00  0.00           H  
ATOM   2707 HG22 THR   168       6.381 -46.080  34.775  1.00  0.00           H  
ATOM   2708 HG23 THR   168       7.074 -44.456  34.533  1.00  0.00           H  
ATOM   2709  OG1 THR   168       9.056 -46.097  34.374  1.00  0.00           O  
ATOM   2710  HG1 THR   168       8.651 -46.512  35.157  1.00  0.00           H  
ATOM   2711  C   THR   168       8.827 -47.631  31.659  1.00  0.00           C  
ATOM   2712  O   THR   168       9.854 -48.261  31.921  1.00  0.00           O  
ATOM   2713  N   ALA   169       8.591 -47.129  30.440  1.00  0.00           N  
ATOM   2714  H   ALA   169       7.736 -46.597  30.309  1.00  0.00           H  
ATOM   2715  CA  ALA   169       9.448 -47.294  29.264  1.00  0.00           C  
ATOM   2716  HA  ALA   169      10.491 -47.331  29.583  1.00  0.00           H  
ATOM   2717  CB  ALA   169       9.091 -48.637  28.603  1.00  0.00           C  
ATOM   2718  HB1 ALA   169       8.060 -48.613  28.247  1.00  0.00           H  
ATOM   2719  HB2 ALA   169       9.758 -48.836  27.763  1.00  0.00           H  
ATOM   2720  HB3 ALA   169       9.200 -49.447  29.327  1.00  0.00           H  
ATOM   2721  C   ALA   169       9.300 -46.118  28.268  1.00  0.00           C  
ATOM   2722  O   ALA   169       8.519 -45.188  28.472  1.00  0.00           O  
ATOM   2723  N   GLY   170      10.059 -46.149  27.169  1.00  0.00           N  
ATOM   2724  H   GLY   170      10.702 -46.921  27.065  1.00  0.00           H  
ATOM   2725  CA  GLY   170       9.997 -45.181  26.060  1.00  0.00           C  
ATOM   2726  HA2 GLY   170      10.348 -45.669  25.151  1.00  0.00           H  
ATOM   2727  HA3 GLY   170       8.957 -44.890  25.901  1.00  0.00           H  
ATOM   2728  C   GLY   170      10.816 -43.896  26.255  1.00  0.00           C  
ATOM   2729  O   GLY   170      11.133 -43.217  25.275  1.00  0.00           O  
ATOM   2730  N   SER   171      11.214 -43.572  27.490  1.00  0.00           N  
ATOM   2731  H   SER   171      10.946 -44.182  28.250  1.00  0.00           H  
ATOM   2732  CA  SER   171      12.024 -42.392  27.828  1.00  0.00           C  
ATOM   2733  HA  SER   171      12.742 -42.216  27.027  1.00  0.00           H  
ATOM   2734  CB  SER   171      11.107 -41.173  27.927  1.00  0.00           C  
ATOM   2735  HB2 SER   171      10.432 -41.172  27.070  1.00  0.00           H  
ATOM   2736  HB3 SER   171      10.513 -41.231  28.840  1.00  0.00           H  
ATOM   2737  OG  SER   171      11.847 -39.968  27.914  1.00  0.00           O  
ATOM   2738  HG  SER   171      11.195 -39.275  27.689  1.00  0.00           H  
ATOM   2739  C   SER   171      12.810 -42.588  29.132  1.00  0.00           C  
ATOM   2740  O   SER   171      12.534 -43.518  29.891  1.00  0.00           O  
ATOM   2741  N   ILE   172      13.805 -41.731  29.390  1.00  0.00           N  
ATOM   2742  H   ILE   172      13.912 -40.942  28.767  1.00  0.00           H  
ATOM   2743  CA  ILE   172      14.733 -41.846  30.529  1.00  0.00           C  
ATOM   2744  HA  ILE   172      14.534 -42.783  31.053  1.00  0.00           H  
ATOM   2745  CB  ILE   172      16.202 -41.922  30.039  1.00  0.00           C  
ATOM   2746  HB  ILE   172      16.437 -40.995  29.512  1.00  0.00           H  
ATOM   2747  CG2 ILE   172      17.161 -42.055  31.240  1.00  0.00           C  
ATOM   2748 HG21 ILE   172      18.197 -42.061  30.907  1.00  0.00           H  
ATOM   2749 HG22 ILE   172      17.046 -41.211  31.921  1.00  0.00           H  
ATOM   2750 HG23 ILE   172      16.951 -42.980  31.780  1.00  0.00           H  
ATOM   2751  CG1 ILE   172      16.414 -43.108  29.061  1.00  0.00           C  
ATOM   2752 HG12 ILE   172      16.284 -44.050  29.595  1.00  0.00           H  
ATOM   2753 HG13 ILE   172      15.666 -43.069  28.270  1.00  0.00           H  
ATOM   2754  CD1 ILE   172      17.782 -43.109  28.365  1.00  0.00           C  
ATOM   2755 HD11 ILE   172      18.577 -43.315  29.081  1.00  0.00           H  
ATOM   2756 HD12 ILE   172      17.796 -43.884  27.600  1.00  0.00           H  
ATOM   2757 HD13 ILE   172      17.954 -42.143  27.889  1.00  0.00           H  
ATOM   2758  C   ILE   172      14.477 -40.707  31.532  1.00  0.00           C  
ATOM   2759  O   ILE   172      14.912 -39.571  31.335  1.00  0.00           O  
ATOM   2760  N   THR   173      13.768 -41.023  32.617  1.00  0.00           N  
ATOM   2761  H   THR   173      13.424 -41.972  32.700  1.00  0.00           H  
ATOM   2762  CA  THR   173      13.468 -40.131  33.753  1.00  0.00           C  
ATOM   2763  HA  THR   173      14.340 -39.509  33.954  1.00  0.00           H  
ATOM   2764  CB  THR   173      12.289 -39.198  33.416  1.00  0.00           C  
ATOM   2765  HB  THR   173      12.520 -38.658  32.497  1.00  0.00           H  
ATOM   2766  CG2 THR   173      10.944 -39.904  33.231  1.00  0.00           C  
ATOM   2767 HG21 THR   173      10.190 -39.172  32.939  1.00  0.00           H  
ATOM   2768 HG22 THR   173      11.022 -40.655  32.445  1.00  0.00           H  
ATOM   2769 HG23 THR   173      10.628 -40.381  34.158  1.00  0.00           H  
ATOM   2770  OG1 THR   173      12.130 -38.255  34.447  1.00  0.00           O  
ATOM   2771  HG1 THR   173      12.618 -37.455  34.174  1.00  0.00           H  
ATOM   2772  C   THR   173      13.185 -40.965  35.012  1.00  0.00           C  
ATOM   2773  O   THR   173      12.804 -42.132  34.893  1.00  0.00           O  
ATOM   2774  N   SER   174      13.398 -40.421  36.217  1.00  0.00           N  
ATOM   2775  H   SER   174      13.716 -39.462  36.267  1.00  0.00           H  
ATOM   2776  CA  SER   174      13.104 -41.124  37.478  1.00  0.00           C  
ATOM   2777  HA  SER   174      12.254 -41.782  37.314  1.00  0.00           H  
ATOM   2778  CB  SER   174      14.293 -42.004  37.877  1.00  0.00           C  
ATOM   2779  HB2 SER   174      14.509 -42.703  37.067  1.00  0.00           H  
ATOM   2780  HB3 SER   174      15.171 -41.380  38.049  1.00  0.00           H  
ATOM   2781  OG  SER   174      13.997 -42.732  39.055  1.00  0.00           O  
ATOM   2782  HG  SER   174      14.638 -43.451  39.129  1.00  0.00           H  
ATOM   2783  C   SER   174      12.731 -40.184  38.630  1.00  0.00           C  
ATOM   2784  O   SER   174      13.483 -39.267  38.961  1.00  0.00           O  
ATOM   2785  N   PHE   175      11.597 -40.459  39.282  1.00  0.00           N  
ATOM   2786  H   PHE   175      11.057 -41.248  38.961  1.00  0.00           H  
ATOM   2787  CA  PHE   175      11.028 -39.674  40.391  1.00  0.00           C  
ATOM   2788  HA  PHE   175      11.383 -38.646  40.295  1.00  0.00           H  
ATOM   2789  CB  PHE   175       9.493 -39.636  40.251  1.00  0.00           C  
ATOM   2790  HB2 PHE   175       9.101 -40.642  40.412  1.00  0.00           H  
ATOM   2791  HB3 PHE   175       9.084 -39.003  41.040  1.00  0.00           H  
ATOM   2792  CG  PHE   175       8.973 -39.117  38.918  1.00  0.00           C  
ATOM   2793  CD1 PHE   175       8.793 -37.734  38.719  1.00  0.00           C  
ATOM   2794  HD1 PHE   175       9.031 -37.035  39.508  1.00  0.00           H  
ATOM   2795  CE1 PHE   175       8.286 -37.256  37.496  1.00  0.00           C  
ATOM   2796  HE1 PHE   175       8.131 -36.196  37.353  1.00  0.00           H  
ATOM   2797  CZ  PHE   175       7.969 -38.154  36.463  1.00  0.00           C  
ATOM   2798  HZ  PHE   175       7.579 -37.783  35.525  1.00  0.00           H  
ATOM   2799  CE2 PHE   175       8.147 -39.535  36.657  1.00  0.00           C  
ATOM   2800  HE2 PHE   175       7.893 -40.227  35.866  1.00  0.00           H  
ATOM   2801  CD2 PHE   175       8.642 -40.015  37.884  1.00  0.00           C  
ATOM   2802  HD2 PHE   175       8.758 -41.078  38.034  1.00  0.00           H  
ATOM   2803  C   PHE   175      11.493 -40.161  41.787  1.00  0.00           C  
ATOM   2804  O   PHE   175      10.774 -40.026  42.779  1.00  0.00           O  
ATOM   2805  N   ARG   176      12.679 -40.784  41.871  1.00  0.00           N  
ATOM   2806  H   ARG   176      13.218 -40.842  41.017  1.00  0.00           H  
ATOM   2807  CA  ARG   176      13.235 -41.415  43.088  1.00  0.00           C  
ATOM   2808  HA  ARG   176      12.510 -42.155  43.431  1.00  0.00           H  
ATOM   2809  CB  ARG   176      14.542 -42.139  42.706  1.00  0.00           C  
ATOM   2810  HB2 ARG   176      14.367 -42.693  41.782  1.00  0.00           H  
ATOM   2811  HB3 ARG   176      15.317 -41.395  42.511  1.00  0.00           H  
ATOM   2812  CG  ARG   176      15.054 -43.142  43.756  1.00  0.00           C  
ATOM   2813  HG2 ARG   176      15.292 -42.625  44.686  1.00  0.00           H  
ATOM   2814  HG3 ARG   176      14.282 -43.890  43.945  1.00  0.00           H  
ATOM   2815  CD  ARG   176      16.318 -43.840  43.233  1.00  0.00           C  
ATOM   2816  HD2 ARG   176      16.099 -44.267  42.252  1.00  0.00           H  
ATOM   2817  HD3 ARG   176      17.110 -43.095  43.122  1.00  0.00           H  
ATOM   2818  NE  ARG   176      16.781 -44.918  44.130  1.00  0.00           N  
ATOM   2819  HE  ARG   176      16.303 -45.047  45.013  1.00  0.00           H  
ATOM   2820  CZ  ARG   176      17.777 -45.755  43.903  1.00  0.00           C  
ATOM   2821  NH1 ARG   176      18.507 -45.708  42.824  1.00  0.00           N  
ATOM   2822 HH11 ARG   176      18.330 -44.990  42.146  1.00  0.00           H  
ATOM   2823 HH12 ARG   176      19.260 -46.360  42.699  1.00  0.00           H  
ATOM   2824  NH2 ARG   176      18.061 -46.672  44.777  1.00  0.00           N  
ATOM   2825 HH21 ARG   176      17.560 -46.667  45.660  1.00  0.00           H  
ATOM   2826 HH22 ARG   176      18.808 -47.324  44.618  1.00  0.00           H  
ATOM   2827  C   ARG   176      13.445 -40.408  44.234  1.00  0.00           C  
ATOM   2828  O   ARG   176      13.804 -39.254  43.998  1.00  0.00           O  
ATOM   2829  N   VAL   177      13.250 -40.863  45.477  1.00  0.00           N  
ATOM   2830  H   VAL   177      12.947 -41.817  45.582  1.00  0.00           H  
ATOM   2831  CA  VAL   177      13.462 -40.071  46.707  1.00  0.00           C  
ATOM   2832  HA  VAL   177      12.869 -39.160  46.611  1.00  0.00           H  
ATOM   2833  CB  VAL   177      12.930 -40.841  47.939  1.00  0.00           C  
ATOM   2834  HB  VAL   177      11.901 -41.133  47.725  1.00  0.00           H  
ATOM   2835  CG1 VAL   177      13.720 -42.120  48.258  1.00  0.00           C  
ATOM   2836 HG11 VAL   177      13.735 -42.784  47.394  1.00  0.00           H  
ATOM   2837 HG12 VAL   177      14.744 -41.883  48.542  1.00  0.00           H  
ATOM   2838 HG13 VAL   177      13.244 -42.649  49.084  1.00  0.00           H  
ATOM   2839  CG2 VAL   177      12.898 -39.979  49.209  1.00  0.00           C  
ATOM   2840 HG21 VAL   177      13.907 -39.748  49.551  1.00  0.00           H  
ATOM   2841 HG22 VAL   177      12.357 -39.053  49.015  1.00  0.00           H  
ATOM   2842 HG23 VAL   177      12.381 -40.521  50.001  1.00  0.00           H  
ATOM   2843  C   VAL   177      14.928 -39.645  46.879  1.00  0.00           C  
ATOM   2844  O   VAL   177      15.836 -40.401  46.533  1.00  0.00           O  
ATOM   2845  N   ASP   178      15.163 -38.465  47.466  1.00  0.00           N  
ATOM   2846  H   ASP   178      14.374 -37.848  47.624  1.00  0.00           H  
ATOM   2847  CA  ASP   178      16.495 -37.866  47.674  1.00  0.00           C  
ATOM   2848  HA  ASP   178      16.915 -37.617  46.698  1.00  0.00           H  
ATOM   2849  CB  ASP   178      16.399 -36.568  48.514  1.00  0.00           C  
ATOM   2850  HB2 ASP   178      16.305 -36.865  49.561  1.00  0.00           H  
ATOM   2851  HB3 ASP   178      17.354 -36.047  48.424  1.00  0.00           H  
ATOM   2852  CG  ASP   178      15.267 -35.551  48.249  1.00  0.00           C  
ATOM   2853  OD1 ASP   178      15.283 -34.518  48.959  1.00  0.00           O  
ATOM   2854  OD2 ASP   178      14.342 -35.778  47.430  1.00  0.00           O  
ATOM   2855  C   ASP   178      17.495 -38.801  48.395  1.00  0.00           C  
ATOM   2856  O   ASP   178      18.704 -38.705  48.190  1.00  0.00           O  
ATOM   2857  N   SER   179      16.984 -39.688  49.256  1.00  0.00           N  
ATOM   2858  H   SER   179      15.989 -39.651  49.407  1.00  0.00           H  
ATOM   2859  CA  SER   179      17.748 -40.636  50.083  1.00  0.00           C  
ATOM   2860  HA  SER   179      18.717 -40.192  50.314  1.00  0.00           H  
ATOM   2861  CB  SER   179      17.009 -40.876  51.409  1.00  0.00           C  
ATOM   2862  HB2 SER   179      16.128 -41.491  51.220  1.00  0.00           H  
ATOM   2863  HB3 SER   179      17.665 -41.408  52.101  1.00  0.00           H  
ATOM   2864  OG  SER   179      16.587 -39.660  52.003  1.00  0.00           O  
ATOM   2865  HG  SER   179      17.393 -39.123  52.158  1.00  0.00           H  
ATOM   2866  C   SER   179      18.026 -41.990  49.403  1.00  0.00           C  
ATOM   2867  O   SER   179      18.561 -42.889  50.049  1.00  0.00           O  
ATOM   2868  N   ASP   180      17.619 -42.175  48.141  1.00  0.00           N  
ATOM   2869  H   ASP   180      17.200 -41.372  47.679  1.00  0.00           H  
ATOM   2870  CA  ASP   180      17.703 -43.400  47.316  1.00  0.00           C  
ATOM   2871  HA  ASP   180      17.207 -43.154  46.377  1.00  0.00           H  
ATOM   2872  CB  ASP   180      19.169 -43.725  46.958  1.00  0.00           C  
ATOM   2873  HB2 ASP   180      19.720 -43.947  47.873  1.00  0.00           H  
ATOM   2874  HB3 ASP   180      19.181 -44.633  46.354  1.00  0.00           H  
ATOM   2875  CG  ASP   180      19.916 -42.647  46.162  1.00  0.00           C  
ATOM   2876  OD1 ASP   180      19.273 -41.859  45.436  1.00  0.00           O  
ATOM   2877  OD2 ASP   180      21.170 -42.679  46.169  1.00  0.00           O  
ATOM   2878  C   ASP   180      16.972 -44.666  47.829  1.00  0.00           C  
ATOM   2879  O   ASP   180      16.680 -45.557  47.023  1.00  0.00           O  
ATOM   2880  N   VAL   181      16.665 -44.769  49.126  1.00  0.00           N  
ATOM   2881  H   VAL   181      17.000 -44.026  49.725  1.00  0.00           H  
ATOM   2882  CA  VAL   181      16.114 -45.971  49.780  1.00  0.00           C  
ATOM   2883  HA  VAL   181      16.754 -46.803  49.485  1.00  0.00           H  
ATOM   2884  CB  VAL   181      16.239 -45.854  51.317  1.00  0.00           C  
ATOM   2885  HB  VAL   181      17.284 -45.638  51.545  1.00  0.00           H  
ATOM   2886  CG1 VAL   181      15.393 -44.729  51.930  1.00  0.00           C  
ATOM   2887 HG11 VAL   181      15.625 -44.634  52.991  1.00  0.00           H  
ATOM   2888 HG12 VAL   181      15.615 -43.783  51.440  1.00  0.00           H  
ATOM   2889 HG13 VAL   181      14.331 -44.946  51.820  1.00  0.00           H  
ATOM   2890  CG2 VAL   181      15.881 -47.164  52.031  1.00  0.00           C  
ATOM   2891 HG21 VAL   181      14.823 -47.397  51.905  1.00  0.00           H  
ATOM   2892 HG22 VAL   181      16.483 -47.981  51.632  1.00  0.00           H  
ATOM   2893 HG23 VAL   181      16.093 -47.068  53.096  1.00  0.00           H  
ATOM   2894  C   VAL   181      14.688 -46.321  49.321  1.00  0.00           C  
ATOM   2895  O   VAL   181      13.807 -45.463  49.252  1.00  0.00           O  
ATOM   2896  N   ILE   182      14.464 -47.608  49.035  1.00  0.00           N  
ATOM   2897  H   ILE   182      15.238 -48.249  49.151  1.00  0.00           H  
ATOM   2898  CA  ILE   182      13.182 -48.232  48.658  1.00  0.00           C  
ATOM   2899  HA  ILE   182      12.362 -47.584  48.967  1.00  0.00           H  
ATOM   2900  CB  ILE   182      13.110 -48.431  47.119  1.00  0.00           C  
ATOM   2901  HB  ILE   182      13.982 -49.020  46.828  1.00  0.00           H  
ATOM   2902  CG2 ILE   182      11.869 -49.228  46.676  1.00  0.00           C  
ATOM   2903 HG21 ILE   182      11.933 -50.258  47.030  1.00  0.00           H  
ATOM   2904 HG22 ILE   182      10.957 -48.769  47.060  1.00  0.00           H  
ATOM   2905 HG23 ILE   182      11.818 -49.259  45.587  1.00  0.00           H  
ATOM   2906  CG1 ILE   182      13.180 -47.107  46.314  1.00  0.00           C  
ATOM   2907 HG12 ILE   182      14.083 -46.565  46.589  1.00  0.00           H  
ATOM   2908 HG13 ILE   182      13.279 -47.354  45.256  1.00  0.00           H  
ATOM   2909  CD1 ILE   182      11.980 -46.159  46.463  1.00  0.00           C  
ATOM   2910 HD11 ILE   182      11.083 -46.614  46.043  1.00  0.00           H  
ATOM   2911 HD12 ILE   182      11.806 -45.919  47.511  1.00  0.00           H  
ATOM   2912 HD13 ILE   182      12.184 -45.235  45.921  1.00  0.00           H  
ATOM   2913  C   ILE   182      13.047 -49.559  49.436  1.00  0.00           C  
ATOM   2914  O   ILE   182      14.056 -50.196  49.746  1.00  0.00           O  
ATOM   2915  N   SER   183      11.821 -49.961  49.792  1.00  0.00           N  
ATOM   2916  H   SER   183      11.035 -49.408  49.490  1.00  0.00           H  
ATOM   2917  CA  SER   183      11.555 -51.145  50.633  1.00  0.00           C  
ATOM   2918  HA  SER   183      12.168 -51.051  51.530  1.00  0.00           H  
ATOM   2919  CB  SER   183      10.091 -51.139  51.090  1.00  0.00           C  
ATOM   2920  HB2 SER   183       9.845 -50.153  51.489  1.00  0.00           H  
ATOM   2921  HB3 SER   183       9.440 -51.349  50.239  1.00  0.00           H  
ATOM   2922  OG  SER   183       9.883 -52.100  52.107  1.00  0.00           O  
ATOM   2923  HG  SER   183       8.958 -52.056  52.384  1.00  0.00           H  
ATOM   2924  C   SER   183      11.939 -52.485  49.968  1.00  0.00           C  
ATOM   2925  O   SER   183      12.022 -52.582  48.742  1.00  0.00           O  
ATOM   2926  N   LEU   184      12.180 -53.518  50.784  1.00  0.00           N  
ATOM   2927  H   LEU   184      11.952 -53.389  51.760  1.00  0.00           H  
ATOM   2928  CA  LEU   184      12.735 -54.824  50.391  1.00  0.00           C  
ATOM   2929  HA  LEU   184      12.919 -54.824  49.316  1.00  0.00           H  
ATOM   2930  CB  LEU   184      14.080 -55.045  51.117  1.00  0.00           C  
ATOM   2931  HB2 LEU   184      13.902 -54.943  52.189  1.00  0.00           H  
ATOM   2932  HB3 LEU   184      14.421 -56.066  50.938  1.00  0.00           H  
ATOM   2933  CG  LEU   184      15.207 -54.077  50.706  1.00  0.00           C  
ATOM   2934  HG  LEU   184      14.847 -53.049  50.736  1.00  0.00           H  
ATOM   2935  CD1 LEU   184      16.372 -54.199  51.690  1.00  0.00           C  
ATOM   2936 HD11 LEU   184      16.036 -53.935  52.692  1.00  0.00           H  
ATOM   2937 HD12 LEU   184      16.761 -55.217  51.690  1.00  0.00           H  
ATOM   2938 HD13 LEU   184      17.168 -53.512  51.399  1.00  0.00           H  
ATOM   2939  CD2 LEU   184      15.733 -54.384  49.303  1.00  0.00           C  
ATOM   2940 HD21 LEU   184      16.549 -53.704  49.060  1.00  0.00           H  
ATOM   2941 HD22 LEU   184      16.098 -55.410  49.251  1.00  0.00           H  
ATOM   2942 HD23 LEU   184      14.942 -54.244  48.567  1.00  0.00           H  
ATOM   2943  C   LEU   184      11.771 -55.992  50.674  1.00  0.00           C  
ATOM   2944  O   LEU   184      10.970 -55.940  51.608  1.00  0.00           O  
ATOM   2945  N   ASN   185      11.895 -57.068  49.891  1.00  0.00           N  
ATOM   2946  H   ASN   185      12.604 -57.052  49.171  1.00  0.00           H  
ATOM   2947  CA  ASN   185      11.134 -58.318  50.016  1.00  0.00           C  
ATOM   2948  HA  ASN   185      10.873 -58.477  51.065  1.00  0.00           H  
ATOM   2949  CB  ASN   185       9.834 -58.172  49.194  1.00  0.00           C  
ATOM   2950  HB2 ASN   185       9.302 -57.276  49.510  1.00  0.00           H  
ATOM   2951  HB3 ASN   185      10.091 -58.062  48.140  1.00  0.00           H  
ATOM   2952  CG  ASN   185       8.881 -59.346  49.354  1.00  0.00           C  
ATOM   2953  OD1 ASN   185       8.810 -59.983  50.393  1.00  0.00           O  
ATOM   2954  ND2 ASN   185       8.141 -59.692  48.327  1.00  0.00           N  
ATOM   2955 HD21 ASN   185       8.200 -59.187  47.458  1.00  0.00           H  
ATOM   2956 HD22 ASN   185       7.525 -60.482  48.440  1.00  0.00           H  
ATOM   2957  C   ASN   185      11.985 -59.524  49.551  1.00  0.00           C  
ATOM   2958  O   ASN   185      12.972 -59.342  48.836  1.00  0.00           O  
ATOM   2959  N   GLY   186      11.604 -60.748  49.934  1.00  0.00           N  
ATOM   2960  H   GLY   186      10.756 -60.828  50.485  1.00  0.00           H  
ATOM   2961  CA  GLY   186      12.225 -61.993  49.449  1.00  0.00           C  
ATOM   2962  HA2 GLY   186      11.566 -62.825  49.699  1.00  0.00           H  
ATOM   2963  HA3 GLY   186      12.313 -61.951  48.363  1.00  0.00           H  
ATOM   2964  C   GLY   186      13.612 -62.314  50.026  1.00  0.00           C  
ATOM   2965  O   GLY   186      14.381 -63.034  49.389  1.00  0.00           O  
ATOM   2966  N   ARG   187      13.950 -61.763  51.200  1.00  0.00           N  
ATOM   2967  H   ARG   187      13.236 -61.228  51.670  1.00  0.00           H  
ATOM   2968  CA  ARG   187      15.218 -61.991  51.923  1.00  0.00           C  
ATOM   2969  HA  ARG   187      15.862 -62.607  51.292  1.00  0.00           H  
ATOM   2970  CB  ARG   187      15.957 -60.657  52.150  1.00  0.00           C  
ATOM   2971  HB2 ARG   187      16.928 -60.870  52.600  1.00  0.00           H  
ATOM   2972  HB3 ARG   187      16.136 -60.191  51.179  1.00  0.00           H  
ATOM   2973  CG  ARG   187      15.204 -59.658  53.048  1.00  0.00           C  
ATOM   2974  HG2 ARG   187      14.242 -59.410  52.599  1.00  0.00           H  
ATOM   2975  HG3 ARG   187      15.034 -60.106  54.029  1.00  0.00           H  
ATOM   2976  CD  ARG   187      16.021 -58.371  53.226  1.00  0.00           C  
ATOM   2977  HD2 ARG   187      16.998 -58.641  53.632  1.00  0.00           H  
ATOM   2978  HD3 ARG   187      16.169 -57.905  52.249  1.00  0.00           H  
ATOM   2979  NE  ARG   187      15.336 -57.417  54.124  1.00  0.00           N  
ATOM   2980  HE  ARG   187      14.329 -57.414  54.099  1.00  0.00           H  
ATOM   2981  CZ  ARG   187      15.899 -56.590  54.987  1.00  0.00           C  
ATOM   2982  NH1 ARG   187      17.189 -56.501  55.147  1.00  0.00           N  
ATOM   2983 HH11 ARG   187      17.793 -57.094  54.603  1.00  0.00           H  
ATOM   2984 HH12 ARG   187      17.578 -55.877  55.831  1.00  0.00           H  
ATOM   2985  NH2 ARG   187      15.159 -55.815  55.726  1.00  0.00           N  
ATOM   2986 HH21 ARG   187      14.156 -55.859  55.656  1.00  0.00           H  
ATOM   2987 HH22 ARG   187      15.589 -55.201  56.396  1.00  0.00           H  
ATOM   2988  C   ARG   187      15.014 -62.796  53.213  1.00  0.00           C  
ATOM   2989  O   ARG   187      13.956 -62.711  53.832  1.00  0.00           O  
ATOM   2990  N   GLU   188      16.046 -63.526  53.629  1.00  0.00           N  
ATOM   2991  H   GLU   188      16.905 -63.473  53.105  1.00  0.00           H  
ATOM   2992  CA  GLU   188      16.037 -64.443  54.783  1.00  0.00           C  
ATOM   2993  HA  GLU   188      15.034 -64.472  55.212  1.00  0.00           H  
ATOM   2994  CB  GLU   188      16.403 -65.868  54.317  1.00  0.00           C  
ATOM   2995  HB2 GLU   188      17.425 -65.856  53.935  1.00  0.00           H  
ATOM   2996  HB3 GLU   188      16.389 -66.537  55.178  1.00  0.00           H  
ATOM   2997  CG  GLU   188      15.494 -66.459  53.224  1.00  0.00           C  
ATOM   2998  HG2 GLU   188      15.618 -65.874  52.309  1.00  0.00           H  
ATOM   2999  HG3 GLU   188      15.842 -67.471  53.005  1.00  0.00           H  
ATOM   3000  CD  GLU   188      14.004 -66.515  53.604  1.00  0.00           C  
ATOM   3001  OE1 GLU   188      13.685 -66.694  54.802  1.00  0.00           O  
ATOM   3002  OE2 GLU   188      13.156 -66.392  52.690  1.00  0.00           O  
ATOM   3003  C   GLU   188      17.021 -63.990  55.886  1.00  0.00           C  
ATOM   3004  O   GLU   188      18.023 -63.338  55.567  1.00  0.00           O  
ATOM   3005  N   PRO   189      16.786 -64.327  57.171  1.00  0.00           N  
ATOM   3006  CD  PRO   189      15.585 -64.969  57.697  1.00  0.00           C  
ATOM   3007  HD2 PRO   189      15.300 -65.844  57.112  1.00  0.00           H  
ATOM   3008  HD3 PRO   189      14.768 -64.247  57.710  1.00  0.00           H  
ATOM   3009  CG  PRO   189      15.921 -65.390  59.129  1.00  0.00           C  
ATOM   3010  HG2 PRO   189      16.333 -66.400  59.127  1.00  0.00           H  
ATOM   3011  HG3 PRO   189      15.048 -65.334  59.780  1.00  0.00           H  
ATOM   3012  CB  PRO   189      17.002 -64.391  59.541  1.00  0.00           C  
ATOM   3013  HB2 PRO   189      17.633 -64.782  60.341  1.00  0.00           H  
ATOM   3014  HB3 PRO   189      16.532 -63.457  59.853  1.00  0.00           H  
ATOM   3015  CA  PRO   189      17.776 -64.162  58.239  1.00  0.00           C  
ATOM   3016  HA  PRO   189      18.168 -63.145  58.231  1.00  0.00           H  
ATOM   3017  C   PRO   189      18.953 -65.145  58.078  1.00  0.00           C  
ATOM   3018  O   PRO   189      18.816 -66.191  57.444  1.00  0.00           O  
ATOM   3019  N   LEU   190      20.114 -64.806  58.656  1.00  0.00           N  
ATOM   3020  H   LEU   190      20.142 -63.947  59.188  1.00  0.00           H  
ATOM   3021  CA  LEU   190      21.363 -65.584  58.523  1.00  0.00           C  
ATOM   3022  HA  LEU   190      21.152 -66.521  58.004  1.00  0.00           H  
ATOM   3023  CB  LEU   190      22.386 -64.799  57.671  1.00  0.00           C  
ATOM   3024  HB2 LEU   190      22.657 -63.874  58.183  1.00  0.00           H  
ATOM   3025  HB3 LEU   190      23.289 -65.409  57.622  1.00  0.00           H  
ATOM   3026  CG  LEU   190      21.937 -64.486  56.227  1.00  0.00           C  
ATOM   3027  HG  LEU   190      21.182 -65.204  55.908  1.00  0.00           H  
ATOM   3028  CD1 LEU   190      21.376 -63.065  56.097  1.00  0.00           C  
ATOM   3029 HD11 LEU   190      21.044 -62.898  55.073  1.00  0.00           H  
ATOM   3030 HD12 LEU   190      20.519 -62.941  56.755  1.00  0.00           H  
ATOM   3031 HD13 LEU   190      22.140 -62.333  56.357  1.00  0.00           H  
ATOM   3032  CD2 LEU   190      23.120 -64.583  55.261  1.00  0.00           C  
ATOM   3033 HD21 LEU   190      22.791 -64.353  54.248  1.00  0.00           H  
ATOM   3034 HD22 LEU   190      23.905 -63.886  55.556  1.00  0.00           H  
ATOM   3035 HD23 LEU   190      23.520 -65.597  55.274  1.00  0.00           H  
ATOM   3036  C   LEU   190      21.996 -65.989  59.869  1.00  0.00           C  
ATOM   3037  O   LEU   190      22.869 -66.851  59.903  1.00  0.00           O  
ATOM   3038  N   GLN   191      21.588 -65.365  60.974  1.00  0.00           N  
ATOM   3039  H   GLN   191      20.837 -64.695  60.889  1.00  0.00           H  
ATOM   3040  CA  GLN   191      22.185 -65.545  62.300  1.00  0.00           C  
ATOM   3041  HA  GLN   191      23.255 -65.340  62.219  1.00  0.00           H  
ATOM   3042  CB  GLN   191      21.572 -64.529  63.284  1.00  0.00           C  
ATOM   3043  HB2 GLN   191      20.498 -64.699  63.380  1.00  0.00           H  
ATOM   3044  HB3 GLN   191      22.020 -64.712  64.262  1.00  0.00           H  
ATOM   3045  CG  GLN   191      21.838 -63.050  62.927  1.00  0.00           C  
ATOM   3046  HG2 GLN   191      21.838 -62.487  63.861  1.00  0.00           H  
ATOM   3047  HG3 GLN   191      22.834 -62.947  62.493  1.00  0.00           H  
ATOM   3048  CD  GLN   191      20.815 -62.386  61.995  1.00  0.00           C  
ATOM   3049  OE1 GLN   191      20.108 -63.000  61.205  1.00  0.00           O  
ATOM   3050  NE2 GLN   191      20.705 -61.075  62.030  1.00  0.00           N  
ATOM   3051 HE21 GLN   191      21.277 -60.535  62.658  1.00  0.00           H  
ATOM   3052 HE22 GLN   191      20.027 -60.651  61.418  1.00  0.00           H  
ATOM   3053  C   GLN   191      22.038 -66.989  62.818  1.00  0.00           C  
ATOM   3054  O   GLN   191      21.048 -67.661  62.528  1.00  0.00           O  
ATOM   3055  N   THR   192      23.016 -67.458  63.604  1.00  0.00           N  
ATOM   3056  H   THR   192      23.791 -66.835  63.788  1.00  0.00           H  
ATOM   3057  CA  THR   192      23.195 -68.857  64.073  1.00  0.00           C  
ATOM   3058  HA  THR   192      24.110 -68.868  64.667  1.00  0.00           H  
ATOM   3059  CB  THR   192      22.069 -69.276  65.042  1.00  0.00           C  
ATOM   3060  HB  THR   192      21.105 -69.202  64.540  1.00  0.00           H  
ATOM   3061  CG2 THR   192      22.206 -70.691  65.603  1.00  0.00           C  
ATOM   3062 HG21 THR   192      23.200 -70.831  66.028  1.00  0.00           H  
ATOM   3063 HG22 THR   192      21.455 -70.853  66.377  1.00  0.00           H  
ATOM   3064 HG23 THR   192      22.045 -71.421  64.809  1.00  0.00           H  
ATOM   3065  OG1 THR   192      22.064 -68.408  66.158  1.00  0.00           O  
ATOM   3066  HG1 THR   192      21.946 -67.518  65.813  1.00  0.00           H  
ATOM   3067  C   THR   192      23.448 -69.900  62.966  1.00  0.00           C  
ATOM   3068  O   THR   192      24.222 -70.830  63.185  1.00  0.00           O  
ATOM   3069  N   ASP   193      22.897 -69.730  61.760  1.00  0.00           N  
ATOM   3070  H   ASP   193      22.218 -68.988  61.647  1.00  0.00           H  
ATOM   3071  CA  ASP   193      23.281 -70.512  60.570  1.00  0.00           C  
ATOM   3072  HA  ASP   193      23.387 -71.561  60.854  1.00  0.00           H  
ATOM   3073  CB  ASP   193      22.180 -70.422  59.496  1.00  0.00           C  
ATOM   3074  HB2 ASP   193      22.038 -69.374  59.226  1.00  0.00           H  
ATOM   3075  HB3 ASP   193      22.531 -70.944  58.603  1.00  0.00           H  
ATOM   3076  CG  ASP   193      20.824 -71.027  59.892  1.00  0.00           C  
ATOM   3077  OD1 ASP   193      19.829 -70.723  59.195  1.00  0.00           O  
ATOM   3078  OD2 ASP   193      20.756 -71.849  60.834  1.00  0.00           O  
ATOM   3079  C   ASP   193      24.637 -70.064  59.987  1.00  0.00           C  
ATOM   3080  O   ASP   193      25.359 -70.871  59.399  1.00  0.00           O  
ATOM   3081  N   ALA   194      24.984 -68.786  60.168  1.00  0.00           N  
ATOM   3082  H   ALA   194      24.281 -68.173  60.562  1.00  0.00           H  
ATOM   3083  CA  ALA   194      26.257 -68.156  59.824  1.00  0.00           C  
ATOM   3084  HA  ALA   194      27.013 -68.924  59.651  1.00  0.00           H  
ATOM   3085  CB  ALA   194      26.057 -67.355  58.528  1.00  0.00           C  
ATOM   3086  HB1 ALA   194      25.803 -68.031  57.711  1.00  0.00           H  
ATOM   3087  HB2 ALA   194      25.254 -66.630  58.661  1.00  0.00           H  
ATOM   3088  HB3 ALA   194      26.967 -66.814  58.278  1.00  0.00           H  
ATOM   3089  C   ALA   194      26.743 -67.247  60.972  1.00  0.00           C  
ATOM   3090  O   ALA   194      25.938 -66.571  61.623  1.00  0.00           O  
ATOM   3091  N   GLU   195      28.059 -67.186  61.197  1.00  0.00           N  
ATOM   3092  H   GLU   195      28.666 -67.822  60.676  1.00  0.00           H  
ATOM   3093  CA  GLU   195      28.677 -66.319  62.218  1.00  0.00           C  
ATOM   3094  HA  GLU   195      28.004 -66.223  63.072  1.00  0.00           H  
ATOM   3095  CB  GLU   195      29.991 -66.954  62.712  1.00  0.00           C  
ATOM   3096  HB2 GLU   195      30.646 -67.118  61.854  1.00  0.00           H  
ATOM   3097  HB3 GLU   195      30.499 -66.251  63.374  1.00  0.00           H  
ATOM   3098  CG  GLU   195      29.815 -68.292  63.456  1.00  0.00           C  
ATOM   3099  HG2 GLU   195      29.355 -69.016  62.779  1.00  0.00           H  
ATOM   3100  HG3 GLU   195      30.810 -68.670  63.705  1.00  0.00           H  
ATOM   3101  CD  GLU   195      28.989 -68.192  64.753  1.00  0.00           C  
ATOM   3102  OE1 GLU   195      28.396 -69.216  65.165  1.00  0.00           O  
ATOM   3103  OE2 GLU   195      28.962 -67.109  65.385  1.00  0.00           O  
ATOM   3104  C   GLU   195      28.946 -64.893  61.703  1.00  0.00           C  
ATOM   3105  O   GLU   195      28.760 -63.915  62.431  1.00  0.00           O  
ATOM   3106  N   ILE   196      29.364 -64.764  60.438  1.00  0.00           N  
ATOM   3107  H   ILE   196      29.424 -65.612  59.891  1.00  0.00           H  
ATOM   3108  CA  ILE   196      29.682 -63.501  59.746  1.00  0.00           C  
ATOM   3109  HA  ILE   196      29.099 -62.702  60.204  1.00  0.00           H  
ATOM   3110  CB  ILE   196      31.184 -63.135  59.889  1.00  0.00           C  
ATOM   3111  HB  ILE   196      31.356 -62.244  59.282  1.00  0.00           H  
ATOM   3112  CG2 ILE   196      31.523 -62.737  61.338  1.00  0.00           C  
ATOM   3113 HG21 ILE   196      32.504 -62.266  61.385  1.00  0.00           H  
ATOM   3114 HG22 ILE   196      30.786 -62.025  61.711  1.00  0.00           H  
ATOM   3115 HG23 ILE   196      31.520 -63.617  61.983  1.00  0.00           H  
ATOM   3116  CG1 ILE   196      32.126 -64.243  59.362  1.00  0.00           C  
ATOM   3117 HG12 ILE   196      32.047 -65.125  59.999  1.00  0.00           H  
ATOM   3118 HG13 ILE   196      31.820 -64.524  58.355  1.00  0.00           H  
ATOM   3119  CD1 ILE   196      33.600 -63.819  59.298  1.00  0.00           C  
ATOM   3120 HD11 ILE   196      33.991 -63.647  60.301  1.00  0.00           H  
ATOM   3121 HD12 ILE   196      34.183 -64.614  58.833  1.00  0.00           H  
ATOM   3122 HD13 ILE   196      33.702 -62.909  58.706  1.00  0.00           H  
ATOM   3123  C   ILE   196      29.252 -63.565  58.268  1.00  0.00           C  
ATOM   3124  O   ILE   196      28.987 -64.638  57.731  1.00  0.00           O  
ATOM   3125  N   GLY   197      29.189 -62.416  57.586  1.00  0.00           N  
ATOM   3126  H   GLY   197      29.435 -61.567  58.073  1.00  0.00           H  
ATOM   3127  CA  GLY   197      28.580 -62.281  56.249  1.00  0.00           C  
ATOM   3128  HA2 GLY   197      27.537 -62.594  56.310  1.00  0.00           H  
ATOM   3129  HA3 GLY   197      28.598 -61.227  55.973  1.00  0.00           H  
ATOM   3130  C   GLY   197      29.232 -63.063  55.094  1.00  0.00           C  
ATOM   3131  O   GLY   197      28.617 -63.188  54.036  1.00  0.00           O  
ATOM   3132  N   ASP   198      30.446 -63.591  55.280  1.00  0.00           N  
ATOM   3133  H   ASP   198      30.890 -63.427  56.170  1.00  0.00           H  
ATOM   3134  CA  ASP   198      31.164 -64.441  54.311  1.00  0.00           C  
ATOM   3135  HA  ASP   198      30.666 -64.367  53.343  1.00  0.00           H  
ATOM   3136  CB  ASP   198      32.600 -63.913  54.120  1.00  0.00           C  
ATOM   3137  HB2 ASP   198      33.125 -63.980  55.076  1.00  0.00           H  
ATOM   3138  HB3 ASP   198      33.122 -64.562  53.414  1.00  0.00           H  
ATOM   3139  CG  ASP   198      32.693 -62.475  53.581  1.00  0.00           C  
ATOM   3140  OD1 ASP   198      33.711 -61.805  53.861  1.00  0.00           O  
ATOM   3141  OD2 ASP   198      31.788 -62.021  52.834  1.00  0.00           O  
ATOM   3142  C   ASP   198      31.147 -65.948  54.669  1.00  0.00           C  
ATOM   3143  O   ASP   198      31.784 -66.753  53.987  1.00  0.00           O  
ATOM   3144  N   ASP   199      30.425 -66.353  55.722  1.00  0.00           N  
ATOM   3145  H   ASP   199      29.887 -65.657  56.228  1.00  0.00           H  
ATOM   3146  CA  ASP   199      30.440 -67.710  56.300  1.00  0.00           C  
ATOM   3147  HA  ASP   199      31.467 -68.075  56.237  1.00  0.00           H  
ATOM   3148  CB  ASP   199      30.103 -67.611  57.799  1.00  0.00           C  
ATOM   3149  HB2 ASP   199      30.730 -66.838  58.248  1.00  0.00           H  
ATOM   3150  HB3 ASP   199      29.066 -67.301  57.906  1.00  0.00           H  
ATOM   3151  CG  ASP   199      30.323 -68.903  58.593  1.00  0.00           C  
ATOM   3152  OD1 ASP   199      31.089 -69.782  58.133  1.00  0.00           O  
ATOM   3153  OD2 ASP   199      29.767 -68.978  59.711  1.00  0.00           O  
ATOM   3154  C   ASP   199      29.575 -68.736  55.524  1.00  0.00           C  
ATOM   3155  O   ASP   199      28.679 -69.390  56.059  1.00  0.00           O  
ATOM   3156  N   GLY   200      29.824 -68.865  54.216  1.00  0.00           N  
ATOM   3157  H   GLY   200      30.542 -68.253  53.843  1.00  0.00           H  
ATOM   3158  CA  GLY   200      29.387 -70.007  53.398  1.00  0.00           C  
ATOM   3159  HA2 GLY   200      29.967 -70.004  52.476  1.00  0.00           H  
ATOM   3160  HA3 GLY   200      29.627 -70.925  53.934  1.00  0.00           H  
ATOM   3161  C   GLY   200      27.901 -70.080  53.004  1.00  0.00           C  
ATOM   3162  O   GLY   200      27.475 -71.118  52.488  1.00  0.00           O  
ATOM   3163  N   LYS   201      27.105 -69.019  53.206  1.00  0.00           N  
ATOM   3164  H   LYS   201      27.526 -68.199  53.624  1.00  0.00           H  
ATOM   3165  CA  LYS   201      25.661 -68.975  52.887  1.00  0.00           C  
ATOM   3166  HA  LYS   201      25.421 -69.823  52.247  1.00  0.00           H  
ATOM   3167  CB  LYS   201      24.826 -69.088  54.182  1.00  0.00           C  
ATOM   3168  HB2 LYS   201      25.150 -68.310  54.876  1.00  0.00           H  
ATOM   3169  HB3 LYS   201      23.777 -68.896  53.949  1.00  0.00           H  
ATOM   3170  CG  LYS   201      24.908 -70.446  54.909  1.00  0.00           C  
ATOM   3171  HG2 LYS   201      25.948 -70.680  55.136  1.00  0.00           H  
ATOM   3172  HG3 LYS   201      24.373 -70.351  55.855  1.00  0.00           H  
ATOM   3173  CD  LYS   201      24.282 -71.604  54.113  1.00  0.00           C  
ATOM   3174  HD2 LYS   201      23.251 -71.349  53.861  1.00  0.00           H  
ATOM   3175  HD3 LYS   201      24.847 -71.767  53.195  1.00  0.00           H  
ATOM   3176  CE  LYS   201      24.297 -72.892  54.948  1.00  0.00           C  
ATOM   3177  HE2 LYS   201      25.333 -73.128  55.211  1.00  0.00           H  
ATOM   3178  HE3 LYS   201      23.750 -72.716  55.879  1.00  0.00           H  
ATOM   3179  NZ  LYS   201      23.689 -74.031  54.214  1.00  0.00           N  
ATOM   3180  HZ1 LYS   201      23.707 -74.866  54.782  1.00  0.00           H  
ATOM   3181  HZ2 LYS   201      22.725 -73.836  53.983  1.00  0.00           H  
ATOM   3182  HZ3 LYS   201      24.195 -74.222  53.362  1.00  0.00           H  
ATOM   3183  C   LYS   201      25.262 -67.722  52.094  1.00  0.00           C  
ATOM   3184  O   LYS   201      25.814 -66.643  52.292  1.00  0.00           O  
ATOM   3185  N   LEU   202      24.254 -67.881  51.226  1.00  0.00           N  
ATOM   3186  H   LEU   202      23.879 -68.815  51.172  1.00  0.00           H  
ATOM   3187  CA  LEU   202      23.587 -66.877  50.372  1.00  0.00           C  
ATOM   3188  HA  LEU   202      22.830 -67.426  49.811  1.00  0.00           H  
ATOM   3189  CB  LEU   202      22.834 -65.871  51.273  1.00  0.00           C  
ATOM   3190  HB2 LEU   202      22.340 -66.403  52.088  1.00  0.00           H  
ATOM   3191  HB3 LEU   202      23.571 -65.203  51.719  1.00  0.00           H  
ATOM   3192  CG  LEU   202      21.782 -65.020  50.533  1.00  0.00           C  
ATOM   3193  HG  LEU   202      22.185 -64.676  49.583  1.00  0.00           H  
ATOM   3194  CD1 LEU   202      20.502 -65.817  50.272  1.00  0.00           C  
ATOM   3195 HD11 LEU   202      20.080 -66.165  51.216  1.00  0.00           H  
ATOM   3196 HD12 LEU   202      19.769 -65.184  49.772  1.00  0.00           H  
ATOM   3197 HD13 LEU   202      20.713 -66.673  49.634  1.00  0.00           H  
ATOM   3198  CD2 LEU   202      21.417 -63.787  51.359  1.00  0.00           C  
ATOM   3199 HD21 LEU   202      22.306 -63.176  51.517  1.00  0.00           H  
ATOM   3200 HD22 LEU   202      20.678 -63.192  50.823  1.00  0.00           H  
ATOM   3201 HD23 LEU   202      21.010 -64.088  52.324  1.00  0.00           H  
ATOM   3202  C   LEU   202      24.449 -66.171  49.299  1.00  0.00           C  
ATOM   3203  O   LEU   202      23.994 -66.023  48.161  1.00  0.00           O  
ATOM   3204  N   HIE   203      25.678 -65.753  49.613  1.00  0.00           N  
ATOM   3205  H   HIE   203      26.014 -65.951  50.553  1.00  0.00           H  
ATOM   3206  CA  HIE   203      26.471 -64.804  48.807  1.00  0.00           C  
ATOM   3207  HA  HIE   203      25.841 -63.937  48.603  1.00  0.00           H  
ATOM   3208  CB  HIE   203      27.669 -64.319  49.643  1.00  0.00           C  
ATOM   3209  HB2 HIE   203      28.101 -63.449  49.148  1.00  0.00           H  
ATOM   3210  HB3 HIE   203      27.314 -63.992  50.622  1.00  0.00           H  
ATOM   3211  CG  HIE   203      28.765 -65.342  49.848  1.00  0.00           C  
ATOM   3212  ND1 HIE   203      28.638 -66.554  50.532  1.00  0.00           N  
ATOM   3213  CE1 HIE   203      29.862 -67.108  50.535  1.00  0.00           C  
ATOM   3214  HE1 HIE   203      30.115 -68.051  51.004  1.00  0.00           H  
ATOM   3215  NE2 HIE   203      30.731 -66.327  49.872  1.00  0.00           N  
ATOM   3216  HE2 HIE   203      31.719 -66.523  49.757  1.00  0.00           H  
ATOM   3217  CD2 HIE   203      30.059 -65.207  49.435  1.00  0.00           C  
ATOM   3218  HD2 HIE   203      30.475 -64.365  48.897  1.00  0.00           H  
ATOM   3219  C   HIE   203      26.925 -65.326  47.432  1.00  0.00           C  
ATOM   3220  O   HIE   203      27.278 -64.531  46.559  1.00  0.00           O  
ATOM   3221  N   VAL   204      26.875 -66.644  47.206  1.00  0.00           N  
ATOM   3222  H   VAL   204      26.629 -67.232  47.989  1.00  0.00           H  
ATOM   3223  CA  VAL   204      27.159 -67.281  45.903  1.00  0.00           C  
ATOM   3224  HA  VAL   204      27.878 -66.651  45.378  1.00  0.00           H  
ATOM   3225  CB  VAL   204      27.841 -68.656  46.074  1.00  0.00           C  
ATOM   3226  HB  VAL   204      28.126 -69.015  45.084  1.00  0.00           H  
ATOM   3227  CG1 VAL   204      29.127 -68.550  46.903  1.00  0.00           C  
ATOM   3228 HG11 VAL   204      28.898 -68.285  47.935  1.00  0.00           H  
ATOM   3229 HG12 VAL   204      29.650 -69.507  46.894  1.00  0.00           H  
ATOM   3230 HG13 VAL   204      29.782 -67.791  46.474  1.00  0.00           H  
ATOM   3231  CG2 VAL   204      26.930 -69.715  46.707  1.00  0.00           C  
ATOM   3232 HG21 VAL   204      27.484 -70.645  46.835  1.00  0.00           H  
ATOM   3233 HG22 VAL   204      26.570 -69.383  47.681  1.00  0.00           H  
ATOM   3234 HG23 VAL   204      26.085 -69.917  46.051  1.00  0.00           H  
ATOM   3235  C   VAL   204      25.932 -67.368  44.977  1.00  0.00           C  
ATOM   3236  O   VAL   204      26.088 -67.679  43.792  1.00  0.00           O  
ATOM   3237  N   VAL   205      24.728 -67.060  45.482  1.00  0.00           N  
ATOM   3238  H   VAL   205      24.687 -66.787  46.459  1.00  0.00           H  
ATOM   3239  CA  VAL   205      23.455 -67.065  44.727  1.00  0.00           C  
ATOM   3240  HA  VAL   205      23.642 -67.417  43.713  1.00  0.00           H  
ATOM   3241  CB  VAL   205      22.432 -68.036  45.357  1.00  0.00           C  
ATOM   3242  HB  VAL   205      22.255 -67.746  46.393  1.00  0.00           H  
ATOM   3243  CG1 VAL   205      21.086 -68.027  44.619  1.00  0.00           C  
ATOM   3244 HG11 VAL   205      20.605 -67.053  44.714  1.00  0.00           H  
ATOM   3245 HG12 VAL   205      21.235 -68.254  43.563  1.00  0.00           H  
ATOM   3246 HG13 VAL   205      20.418 -68.772  45.054  1.00  0.00           H  
ATOM   3247  CG2 VAL   205      22.957 -69.477  45.338  1.00  0.00           C  
ATOM   3248 HG21 VAL   205      23.213 -69.771  44.320  1.00  0.00           H  
ATOM   3249 HG22 VAL   205      23.836 -69.560  45.973  1.00  0.00           H  
ATOM   3250 HG23 VAL   205      22.198 -70.156  45.727  1.00  0.00           H  
ATOM   3251  C   VAL   205      22.869 -65.656  44.586  1.00  0.00           C  
ATOM   3252  O   VAL   205      22.505 -65.267  43.478  1.00  0.00           O  
ATOM   3253  N   VAL   206      22.834 -64.872  45.671  1.00  0.00           N  
ATOM   3254  H   VAL   206      23.167 -65.253  46.551  1.00  0.00           H  
ATOM   3255  CA  VAL   206      22.460 -63.444  45.649  1.00  0.00           C  
ATOM   3256  HA  VAL   206      21.888 -63.239  44.745  1.00  0.00           H  
ATOM   3257  CB  VAL   206      21.563 -63.062  46.845  1.00  0.00           C  
ATOM   3258  HB  VAL   206      22.135 -63.136  47.770  1.00  0.00           H  
ATOM   3259  CG1 VAL   206      21.052 -61.623  46.698  1.00  0.00           C  
ATOM   3260 HG11 VAL   206      20.469 -61.523  45.782  1.00  0.00           H  
ATOM   3261 HG12 VAL   206      20.422 -61.366  47.550  1.00  0.00           H  
ATOM   3262 HG13 VAL   206      21.888 -60.924  46.670  1.00  0.00           H  
ATOM   3263  CG2 VAL   206      20.341 -63.984  46.967  1.00  0.00           C  
ATOM   3264 HG21 VAL   206      19.702 -63.644  47.781  1.00  0.00           H  
ATOM   3265 HG22 VAL   206      19.770 -63.979  46.039  1.00  0.00           H  
ATOM   3266 HG23 VAL   206      20.659 -65.003  47.189  1.00  0.00           H  
ATOM   3267  C   VAL   206      23.749 -62.621  45.592  1.00  0.00           C  
ATOM   3268  O   VAL   206      24.404 -62.397  46.613  1.00  0.00           O  
ATOM   3269  N   ARG   207      24.187 -62.277  44.375  1.00  0.00           N  
ATOM   3270  H   ARG   207      23.552 -62.415  43.594  1.00  0.00           H  
ATOM   3271  CA  ARG   207      25.596 -61.932  44.101  1.00  0.00           C  
ATOM   3272  HA  ARG   207      26.205 -62.461  44.839  1.00  0.00           H  
ATOM   3273  CB  ARG   207      26.016 -62.456  42.714  1.00  0.00           C  
ATOM   3274  HB2 ARG   207      25.324 -62.094  41.951  1.00  0.00           H  
ATOM   3275  HB3 ARG   207      27.016 -62.083  42.480  1.00  0.00           H  
ATOM   3276  CG  ARG   207      26.051 -63.994  42.708  1.00  0.00           C  
ATOM   3277  HG2 ARG   207      26.658 -64.335  43.548  1.00  0.00           H  
ATOM   3278  HG3 ARG   207      25.039 -64.382  42.830  1.00  0.00           H  
ATOM   3279  CD  ARG   207      26.647 -64.569  41.419  1.00  0.00           C  
ATOM   3280  HD2 ARG   207      25.995 -64.323  40.578  1.00  0.00           H  
ATOM   3281  HD3 ARG   207      27.627 -64.117  41.253  1.00  0.00           H  
ATOM   3282  NE  ARG   207      26.787 -66.033  41.534  1.00  0.00           N  
ATOM   3283  HE  ARG   207      26.300 -66.484  42.301  1.00  0.00           H  
ATOM   3284  CZ  ARG   207      27.539 -66.838  40.811  1.00  0.00           C  
ATOM   3285  NH1 ARG   207      28.246 -66.424  39.796  1.00  0.00           N  
ATOM   3286 HH11 ARG   207      28.225 -65.449  39.553  1.00  0.00           H  
ATOM   3287 HH12 ARG   207      28.819 -67.069  39.283  1.00  0.00           H  
ATOM   3288  NH2 ARG   207      27.592 -68.100  41.114  1.00  0.00           N  
ATOM   3289 HH21 ARG   207      27.076 -68.426  41.922  1.00  0.00           H  
ATOM   3290 HH22 ARG   207      28.165 -68.732  40.585  1.00  0.00           H  
ATOM   3291  C   ARG   207      25.932 -60.450  44.302  1.00  0.00           C  
ATOM   3292  O   ARG   207      25.117 -59.567  44.045  1.00  0.00           O  
ATOM   3293  N   ARG   208      27.171 -60.184  44.728  1.00  0.00           N  
ATOM   3294  H   ARG   208      27.785 -60.971  44.872  1.00  0.00           H  
ATOM   3295  CA  ARG   208      27.742 -58.834  44.891  1.00  0.00           C  
ATOM   3296  HA  ARG   208      26.955 -58.136  45.187  1.00  0.00           H  
ATOM   3297  CB  ARG   208      28.833 -58.850  45.983  1.00  0.00           C  
ATOM   3298  HB2 ARG   208      29.637 -59.514  45.660  1.00  0.00           H  
ATOM   3299  HB3 ARG   208      29.249 -57.844  46.076  1.00  0.00           H  
ATOM   3300  CG  ARG   208      28.346 -59.307  47.372  1.00  0.00           C  
ATOM   3301  HG2 ARG   208      27.619 -58.590  47.757  1.00  0.00           H  
ATOM   3302  HG3 ARG   208      27.871 -60.286  47.292  1.00  0.00           H  
ATOM   3303  CD  ARG   208      29.531 -59.420  48.344  1.00  0.00           C  
ATOM   3304  HD2 ARG   208      30.285 -60.068  47.893  1.00  0.00           H  
ATOM   3305  HD3 ARG   208      29.968 -58.429  48.489  1.00  0.00           H  
ATOM   3306  NE  ARG   208      29.126 -59.977  49.652  1.00  0.00           N  
ATOM   3307  HE  ARG   208      28.152 -59.915  49.902  1.00  0.00           H  
ATOM   3308  CZ  ARG   208      29.915 -60.556  50.546  1.00  0.00           C  
ATOM   3309  NH1 ARG   208      31.197 -60.697  50.386  1.00  0.00           N  
ATOM   3310 HH11 ARG   208      31.659 -60.343  49.571  1.00  0.00           H  
ATOM   3311 HH12 ARG   208      31.713 -61.141  51.148  1.00  0.00           H  
ATOM   3312  NH2 ARG   208      29.440 -61.026  51.657  1.00  0.00           N  
ATOM   3313 HH21 ARG   208      28.463 -60.989  51.883  1.00  0.00           H  
ATOM   3314 HH22 ARG   208      30.100 -61.480  52.293  1.00  0.00           H  
ATOM   3315  C   ARG   208      28.330 -58.346  43.562  1.00  0.00           C  
ATOM   3316  O   ARG   208      29.106 -59.076  42.943  1.00  0.00           O  
ATOM   3317  N   SER   209      28.013 -57.122  43.145  1.00  0.00           N  
ATOM   3318  H   SER   209      27.291 -56.608  43.640  1.00  0.00           H  
ATOM   3319  CA  SER   209      28.670 -56.472  41.996  1.00  0.00           C  
ATOM   3320  HA  SER   209      28.639 -57.153  41.145  1.00  0.00           H  
ATOM   3321  CB  SER   209      27.929 -55.195  41.591  1.00  0.00           C  
ATOM   3322  HB2 SER   209      27.942 -54.493  42.425  1.00  0.00           H  
ATOM   3323  HB3 SER   209      28.428 -54.736  40.736  1.00  0.00           H  
ATOM   3324  OG  SER   209      26.589 -55.489  41.249  1.00  0.00           O  
ATOM   3325  HG  SER   209      26.114 -54.636  41.193  1.00  0.00           H  
ATOM   3326  C   SER   209      30.142 -56.145  42.289  1.00  0.00           C  
ATOM   3327  O   SER   209      30.515 -55.893  43.438  1.00  0.00           O  
ATOM   3328  N   SER   210      30.978 -56.123  41.248  1.00  0.00           N  
ATOM   3329  H   SER   210      30.579 -56.279  40.327  1.00  0.00           H  
ATOM   3330  CA  SER   210      32.417 -55.810  41.325  1.00  0.00           C  
ATOM   3331  HA  SER   210      32.724 -55.809  42.372  1.00  0.00           H  
ATOM   3332  CB  SER   210      33.218 -56.921  40.638  1.00  0.00           C  
ATOM   3333  HB2 SER   210      32.989 -57.875  41.116  1.00  0.00           H  
ATOM   3334  HB3 SER   210      32.925 -56.983  39.591  1.00  0.00           H  
ATOM   3335  OG  SER   210      34.609 -56.687  40.729  1.00  0.00           O  
ATOM   3336  HG  SER   210      35.042 -57.220  40.046  1.00  0.00           H  
ATOM   3337  C   SER   210      32.729 -54.411  40.767  1.00  0.00           C  
ATOM   3338  O   SER   210      31.951 -53.874  39.975  1.00  0.00           O  
ATOM   3339  N   ALA   211      33.838 -53.801  41.202  1.00  0.00           N  
ATOM   3340  H   ALA   211      34.467 -54.341  41.777  1.00  0.00           H  
ATOM   3341  CA  ALA   211      34.189 -52.400  40.938  1.00  0.00           C  
ATOM   3342  HA  ALA   211      33.451 -51.777  41.440  1.00  0.00           H  
ATOM   3343  CB  ALA   211      35.555 -52.107  41.573  1.00  0.00           C  
ATOM   3344  HB1 ALA   211      35.811 -51.057  41.425  1.00  0.00           H  
ATOM   3345  HB2 ALA   211      35.521 -52.313  42.644  1.00  0.00           H  
ATOM   3346  HB3 ALA   211      36.323 -52.728  41.110  1.00  0.00           H  
ATOM   3347  C   ALA   211      34.168 -52.043  39.435  1.00  0.00           C  
ATOM   3348  O   ALA   211      34.812 -52.706  38.620  1.00  0.00           O  
ATOM   3349  N   ALA   212      33.410 -51.003  39.072  1.00  0.00           N  
ATOM   3350  H   ALA   212      32.913 -50.504  39.803  1.00  0.00           H  
ATOM   3351  CA  ALA   212      32.942 -50.818  37.695  1.00  0.00           C  
ATOM   3352  HA  ALA   212      32.962 -51.784  37.188  1.00  0.00           H  
ATOM   3353  CB  ALA   212      31.477 -50.381  37.772  1.00  0.00           C  
ATOM   3354  HB1 ALA   212      31.402 -49.374  38.184  1.00  0.00           H  
ATOM   3355  HB2 ALA   212      31.058 -50.395  36.769  1.00  0.00           H  
ATOM   3356  HB3 ALA   212      30.909 -51.069  38.399  1.00  0.00           H  
ATOM   3357  C   ALA   212      33.766 -49.847  36.823  1.00  0.00           C  
ATOM   3358  O   ALA   212      33.871 -50.060  35.613  1.00  0.00           O  
ATOM   3359  N   SER   213      34.320 -48.774  37.401  1.00  0.00           N  
ATOM   3360  H   SER   213      34.245 -48.675  38.403  1.00  0.00           H  
ATOM   3361  CA  SER   213      35.035 -47.712  36.668  1.00  0.00           C  
ATOM   3362  HA  SER   213      35.610 -48.170  35.862  1.00  0.00           H  
ATOM   3363  CB  SER   213      34.012 -46.759  36.029  1.00  0.00           C  
ATOM   3364  HB2 SER   213      33.284 -47.343  35.464  1.00  0.00           H  
ATOM   3365  HB3 SER   213      33.487 -46.203  36.807  1.00  0.00           H  
ATOM   3366  OG  SER   213      34.648 -45.858  35.145  1.00  0.00           O  
ATOM   3367  HG  SER   213      33.963 -45.506  34.523  1.00  0.00           H  
ATOM   3368  C   SER   213      36.030 -46.947  37.563  1.00  0.00           C  
ATOM   3369  O   SER   213      36.019 -47.105  38.787  1.00  0.00           O  
ATOM   3370  N   SER   214      36.907 -46.138  36.958  1.00  0.00           N  
ATOM   3371  H   SER   214      36.779 -45.986  35.964  1.00  0.00           H  
ATOM   3372  CA  SER   214      37.986 -45.382  37.616  1.00  0.00           C  
ATOM   3373  HA  SER   214      37.686 -45.135  38.635  1.00  0.00           H  
ATOM   3374  CB  SER   214      39.241 -46.264  37.677  1.00  0.00           C  
ATOM   3375  HB2 SER   214      39.002 -47.200  38.185  1.00  0.00           H  
ATOM   3376  HB3 SER   214      39.566 -46.496  36.661  1.00  0.00           H  
ATOM   3377  OG  SER   214      40.296 -45.619  38.366  1.00  0.00           O  
ATOM   3378  HG  SER   214      41.070 -46.196  38.342  1.00  0.00           H  
ATOM   3379  C   SER   214      38.314 -44.075  36.874  1.00  0.00           C  
ATOM   3380  O   SER   214      38.226 -44.029  35.645  1.00  0.00           O  
ATOM   3381  N   MET   215      38.775 -43.058  37.615  1.00  0.00           N  
ATOM   3382  H   MET   215      38.794 -43.207  38.615  1.00  0.00           H  
ATOM   3383  CA  MET   215      39.248 -41.741  37.148  1.00  0.00           C  
ATOM   3384  HA  MET   215      39.560 -41.221  38.055  1.00  0.00           H  
ATOM   3385  CB  MET   215      40.531 -41.918  36.301  1.00  0.00           C  
ATOM   3386  HB2 MET   215      41.237 -42.534  36.859  1.00  0.00           H  
ATOM   3387  HB3 MET   215      40.282 -42.454  35.385  1.00  0.00           H  
ATOM   3388  CG  MET   215      41.243 -40.619  35.892  1.00  0.00           C  
ATOM   3389  HG2 MET   215      42.151 -40.888  35.352  1.00  0.00           H  
ATOM   3390  HG3 MET   215      40.607 -40.079  35.189  1.00  0.00           H  
ATOM   3391  SD  MET   215      41.701 -39.483  37.237  1.00  0.00           S  
ATOM   3392  CE  MET   215      42.913 -40.495  38.132  1.00  0.00           C  
ATOM   3393  HE1 MET   215      42.427 -41.378  38.548  1.00  0.00           H  
ATOM   3394  HE2 MET   215      43.707 -40.805  37.452  1.00  0.00           H  
ATOM   3395  HE3 MET   215      43.345 -39.913  38.946  1.00  0.00           H  
ATOM   3396  C   MET   215      38.181 -40.826  36.503  1.00  0.00           C  
ATOM   3397  O   MET   215      37.189 -41.269  35.924  1.00  0.00           O  
ATOM   3398  N   ILE   216      38.408 -39.509  36.592  1.00  0.00           N  
ATOM   3399  H   ILE   216      39.268 -39.223  37.042  1.00  0.00           H  
ATOM   3400  CA  ILE   216      37.575 -38.437  36.022  1.00  0.00           C  
ATOM   3401  HA  ILE   216      36.778 -38.882  35.426  1.00  0.00           H  
ATOM   3402  CB  ILE   216      36.920 -37.614  37.162  1.00  0.00           C  
ATOM   3403  HB  ILE   216      37.720 -37.278  37.825  1.00  0.00           H  
ATOM   3404  CG2 ILE   216      36.214 -36.347  36.642  1.00  0.00           C  
ATOM   3405 HG21 ILE   216      36.947 -35.632  36.267  1.00  0.00           H  
ATOM   3406 HG22 ILE   216      35.516 -36.603  35.844  1.00  0.00           H  
ATOM   3407 HG23 ILE   216      35.670 -35.869  37.458  1.00  0.00           H  
ATOM   3408  CG1 ILE   216      35.941 -38.447  38.026  1.00  0.00           C  
ATOM   3409 HG12 ILE   216      36.469 -39.305  38.443  1.00  0.00           H  
ATOM   3410 HG13 ILE   216      35.623 -37.836  38.872  1.00  0.00           H  
ATOM   3411  CD1 ILE   216      34.680 -38.957  37.312  1.00  0.00           C  
ATOM   3412 HD11 ILE   216      34.086 -39.536  38.018  1.00  0.00           H  
ATOM   3413 HD12 ILE   216      34.076 -38.123  36.956  1.00  0.00           H  
ATOM   3414 HD13 ILE   216      34.945 -39.601  36.474  1.00  0.00           H  
ATOM   3415  C   ILE   216      38.420 -37.570  35.069  1.00  0.00           C  
ATOM   3416  O   ILE   216      39.595 -37.303  35.325  1.00  0.00           O  
ATOM   3417  N   SER   217      37.822 -37.123  33.959  1.00  0.00           N  
ATOM   3418  H   SER   217      36.842 -37.330  33.827  1.00  0.00           H  
ATOM   3419  CA  SER   217      38.445 -36.242  32.954  1.00  0.00           C  
ATOM   3420  HA  SER   217      39.164 -35.590  33.455  1.00  0.00           H  
ATOM   3421  CB  SER   217      39.217 -37.078  31.922  1.00  0.00           C  
ATOM   3422  HB2 SER   217      39.731 -36.408  31.231  1.00  0.00           H  
ATOM   3423  HB3 SER   217      39.971 -37.681  32.432  1.00  0.00           H  
ATOM   3424  OG  SER   217      38.357 -37.926  31.183  1.00  0.00           O  
ATOM   3425  HG  SER   217      38.192 -38.717  31.713  1.00  0.00           H  
ATOM   3426  C   SER   217      37.400 -35.339  32.274  1.00  0.00           C  
ATOM   3427  O   SER   217      36.197 -35.505  32.480  1.00  0.00           O  
ATOM   3428  N   SER   218      37.842 -34.345  31.493  1.00  0.00           N  
ATOM   3429  H   SER   218      38.833 -34.286  31.306  1.00  0.00           H  
ATOM   3430  CA  SER   218      36.978 -33.328  30.869  1.00  0.00           C  
ATOM   3431  HA  SER   218      35.997 -33.762  30.667  1.00  0.00           H  
ATOM   3432  CB  SER   218      36.803 -32.165  31.855  1.00  0.00           C  
ATOM   3433  HB2 SER   218      36.355 -32.536  32.779  1.00  0.00           H  
ATOM   3434  HB3 SER   218      37.782 -31.750  32.089  1.00  0.00           H  
ATOM   3435  OG  SER   218      35.983 -31.143  31.317  1.00  0.00           O  
ATOM   3436  HG  SER   218      35.063 -31.469  31.422  1.00  0.00           H  
ATOM   3437  C   SER   218      37.557 -32.807  29.546  1.00  0.00           C  
ATOM   3438  O   SER   218      38.774 -32.798  29.366  1.00  0.00           O  
ATOM   3439  N   PHE   219      36.704 -32.297  28.645  1.00  0.00           N  
ATOM   3440  H   PHE   219      35.717 -32.342  28.846  1.00  0.00           H  
ATOM   3441  CA  PHE   219      37.125 -31.646  27.391  1.00  0.00           C  
ATOM   3442  HA  PHE   219      37.820 -32.312  26.883  1.00  0.00           H  
ATOM   3443  CB  PHE   219      35.913 -31.455  26.465  1.00  0.00           C  
ATOM   3444  HB2 PHE   219      35.137 -30.916  27.010  1.00  0.00           H  
ATOM   3445  HB3 PHE   219      36.207 -30.829  25.622  1.00  0.00           H  
ATOM   3446  CG  PHE   219      35.344 -32.741  25.896  1.00  0.00           C  
ATOM   3447  CD1 PHE   219      36.083 -33.481  24.951  1.00  0.00           C  
ATOM   3448  HD1 PHE   219      37.059 -33.137  24.634  1.00  0.00           H  
ATOM   3449  CE1 PHE   219      35.557 -34.670  24.414  1.00  0.00           C  
ATOM   3450  HE1 PHE   219      36.132 -35.234  23.693  1.00  0.00           H  
ATOM   3451  CZ  PHE   219      34.289 -35.123  24.819  1.00  0.00           C  
ATOM   3452  HZ  PHE   219      33.883 -36.038  24.411  1.00  0.00           H  
ATOM   3453  CE2 PHE   219      33.546 -34.382  25.754  1.00  0.00           C  
ATOM   3454  HE2 PHE   219      32.565 -34.722  26.060  1.00  0.00           H  
ATOM   3455  CD2 PHE   219      34.071 -33.191  26.287  1.00  0.00           C  
ATOM   3456  HD2 PHE   219      33.487 -32.613  26.990  1.00  0.00           H  
ATOM   3457  C   PHE   219      37.869 -30.308  27.585  1.00  0.00           C  
ATOM   3458  O   PHE   219      38.482 -29.820  26.636  1.00  0.00           O  
ATOM   3459  N   ASN   220      37.838 -29.713  28.787  1.00  0.00           N  
ATOM   3460  H   ASN   220      37.302 -30.168  29.511  1.00  0.00           H  
ATOM   3461  CA  ASN   220      38.663 -28.540  29.126  1.00  0.00           C  
ATOM   3462  HA  ASN   220      39.568 -28.564  28.513  1.00  0.00           H  
ATOM   3463  CB  ASN   220      37.881 -27.260  28.764  1.00  0.00           C  
ATOM   3464  HB2 ASN   220      37.573 -27.301  27.718  1.00  0.00           H  
ATOM   3465  HB3 ASN   220      36.982 -27.200  29.377  1.00  0.00           H  
ATOM   3466  CG  ASN   220      38.706 -25.991  28.950  1.00  0.00           C  
ATOM   3467  OD1 ASN   220      39.887 -25.914  28.637  1.00  0.00           O  
ATOM   3468  ND2 ASN   220      38.117 -24.944  29.480  1.00  0.00           N  
ATOM   3469 HD21 ASN   220      37.143 -24.973  29.729  1.00  0.00           H  
ATOM   3470 HD22 ASN   220      38.670 -24.115  29.618  1.00  0.00           H  
ATOM   3471  C   ASN   220      39.136 -28.508  30.594  1.00  0.00           C  
ATOM   3472  O   ASN   220      40.279 -28.135  30.854  1.00  0.00           O  
ATOM   3473  N   LYS   221      38.294 -28.914  31.559  1.00  0.00           N  
ATOM   3474  H   LYS   221      37.386 -29.268  31.287  1.00  0.00           H  
ATOM   3475  CA  LYS   221      38.550 -28.757  33.011  1.00  0.00           C  
ATOM   3476  HA  LYS   221      39.137 -27.847  33.152  1.00  0.00           H  
ATOM   3477  CB  LYS   221      37.218 -28.557  33.770  1.00  0.00           C  
ATOM   3478  HB2 LYS   221      36.638 -29.479  33.723  1.00  0.00           H  
ATOM   3479  HB3 LYS   221      37.444 -28.349  34.818  1.00  0.00           H  
ATOM   3480  CG  LYS   221      36.358 -27.401  33.227  1.00  0.00           C  
ATOM   3481  HG2 LYS   221      36.978 -26.508  33.128  1.00  0.00           H  
ATOM   3482  HG3 LYS   221      35.972 -27.670  32.243  1.00  0.00           H  
ATOM   3483  CD  LYS   221      35.179 -27.086  34.165  1.00  0.00           C  
ATOM   3484  HD2 LYS   221      34.602 -27.994  34.353  1.00  0.00           H  
ATOM   3485  HD3 LYS   221      35.575 -26.717  35.114  1.00  0.00           H  
ATOM   3486  CE  LYS   221      34.264 -26.021  33.541  1.00  0.00           C  
ATOM   3487  HE2 LYS   221      34.887 -25.198  33.177  1.00  0.00           H  
ATOM   3488  HE3 LYS   221      33.754 -26.459  32.678  1.00  0.00           H  
ATOM   3489  NZ  LYS   221      33.268 -25.492  34.511  1.00  0.00           N  
ATOM   3490  HZ1 LYS   221      32.678 -26.218  34.927  1.00  0.00           H  
ATOM   3491  HZ2 LYS   221      33.717 -25.024  35.287  1.00  0.00           H  
ATOM   3492  HZ3 LYS   221      32.644 -24.829  34.077  1.00  0.00           H  
ATOM   3493  C   LYS   221      39.412 -29.876  33.634  1.00  0.00           C  
ATOM   3494  O   LYS   221      39.363 -30.098  34.842  1.00  0.00           O  
ATOM   3495  N   SER   222      40.161 -30.626  32.822  1.00  0.00           N  
ATOM   3496  H   SER   222      40.264 -30.317  31.868  1.00  0.00           H  
ATOM   3497  CA  SER   222      40.861 -31.850  33.248  1.00  0.00           C  
ATOM   3498  HA  SER   222      40.163 -32.463  33.819  1.00  0.00           H  
ATOM   3499  CB  SER   222      41.278 -32.664  32.017  1.00  0.00           C  
ATOM   3500  HB2 SER   222      40.433 -32.747  31.335  1.00  0.00           H  
ATOM   3501  HB3 SER   222      42.097 -32.160  31.499  1.00  0.00           H  
ATOM   3502  OG  SER   222      41.673 -33.965  32.402  1.00  0.00           O  
ATOM   3503  HG  SER   222      42.132 -34.382  31.661  1.00  0.00           H  
ATOM   3504  C   SER   222      42.066 -31.537  34.149  1.00  0.00           C  
ATOM   3505  O   SER   222      43.066 -30.996  33.673  1.00  0.00           O  
ATOM   3506  N   HIE   223      41.952 -31.847  35.449  1.00  0.00           N  
ATOM   3507  H   HIE   223      41.090 -32.280  35.748  1.00  0.00           H  
ATOM   3508  CA  HIE   223      42.967 -31.598  36.498  1.00  0.00           C  
ATOM   3509  HA  HIE   223      42.476 -31.766  37.458  1.00  0.00           H  
ATOM   3510  CB  HIE   223      44.082 -32.660  36.406  1.00  0.00           C  
ATOM   3511  HB2 HIE   223      44.590 -32.577  35.444  1.00  0.00           H  
ATOM   3512  HB3 HIE   223      44.819 -32.476  37.189  1.00  0.00           H  
ATOM   3513  CG  HIE   223      43.563 -34.070  36.579  1.00  0.00           C  
ATOM   3514  ND1 HIE   223      43.307 -34.689  37.806  1.00  0.00           N  
ATOM   3515  CE1 HIE   223      42.763 -35.883  37.516  1.00  0.00           C  
ATOM   3516  HE1 HIE   223      42.440 -36.612  38.251  1.00  0.00           H  
ATOM   3517  NE2 HIE   223      42.651 -36.035  36.187  1.00  0.00           N  
ATOM   3518  HE2 HIE   223      42.213 -36.830  35.732  1.00  0.00           H  
ATOM   3519  CD2 HIE   223      43.154 -34.904  35.578  1.00  0.00           C  
ATOM   3520  HD2 HIE   223      43.180 -34.689  34.518  1.00  0.00           H  
ATOM   3521  C   HIE   223      43.466 -30.135  36.579  1.00  0.00           C  
ATOM   3522  O   HIE   223      44.587 -29.860  37.007  1.00  0.00           O  
ATOM   3523  N   GLY   224      42.628 -29.180  36.157  1.00  0.00           N  
ATOM   3524  H   GLY   224      41.711 -29.479  35.859  1.00  0.00           H  
ATOM   3525  CA  GLY   224      42.971 -27.764  35.970  1.00  0.00           C  
ATOM   3526  HA2 GLY   224      44.012 -27.694  35.654  1.00  0.00           H  
ATOM   3527  HA3 GLY   224      42.350 -27.354  35.175  1.00  0.00           H  
ATOM   3528  C   GLY   224      42.810 -26.874  37.208  1.00  0.00           C  
ATOM   3529  O   GLY   224      42.201 -25.809  37.104  1.00  0.00           O  
ATOM   3530  N   GLY   225      43.297 -27.302  38.375  1.00  0.00           N  
ATOM   3531  H   GLY   225      43.777 -28.194  38.402  1.00  0.00           H  
ATOM   3532  CA  GLY   225      43.259 -26.498  39.602  1.00  0.00           C  
ATOM   3533  HA2 GLY   225      43.872 -25.609  39.450  1.00  0.00           H  
ATOM   3534  HA3 GLY   225      42.235 -26.176  39.793  1.00  0.00           H  
ATOM   3535  C   GLY   225      43.770 -27.223  40.851  1.00  0.00           C  
ATOM   3536  O   GLY   225      43.925 -28.443  40.852  1.00  0.00           O  
ATOM   3537  N   GLY   226      44.032 -26.457  41.915  1.00  0.00           N  
ATOM   3538  H   GLY   226      43.980 -25.454  41.801  1.00  0.00           H  
ATOM   3539  CA  GLY   226      44.579 -26.965  43.181  1.00  0.00           C  
ATOM   3540  HA2 GLY   226      44.494 -26.183  43.934  1.00  0.00           H  
ATOM   3541  HA3 GLY   226      43.998 -27.827  43.513  1.00  0.00           H  
ATOM   3542  C   GLY   226      46.057 -27.373  43.095  1.00  0.00           C  
ATOM   3543  O   GLY   226      46.490 -28.275  43.812  1.00  0.00           O  
ATOM   3544  N   LEU   227      46.828 -26.754  42.194  1.00  0.00           N  
ATOM   3545  H   LEU   227      46.425 -25.978  41.680  1.00  0.00           H  
ATOM   3546  CA  LEU   227      48.210 -27.141  41.897  1.00  0.00           C  
ATOM   3547  HA  LEU   227      48.226 -28.221  41.741  1.00  0.00           H  
ATOM   3548  CB  LEU   227      48.687 -26.465  40.595  1.00  0.00           C  
ATOM   3549  HB2 LEU   227      48.741 -25.388  40.764  1.00  0.00           H  
ATOM   3550  HB3 LEU   227      49.699 -26.818  40.389  1.00  0.00           H  
ATOM   3551  CG  LEU   227      47.818 -26.709  39.345  1.00  0.00           C  
ATOM   3552  HG  LEU   227      46.853 -26.219  39.468  1.00  0.00           H  
ATOM   3553  CD1 LEU   227      48.523 -26.108  38.127  1.00  0.00           C  
ATOM   3554 HD11 LEU   227      49.496 -26.577  37.984  1.00  0.00           H  
ATOM   3555 HD12 LEU   227      47.916 -26.269  37.237  1.00  0.00           H  
ATOM   3556 HD13 LEU   227      48.653 -25.037  38.277  1.00  0.00           H  
ATOM   3557  CD2 LEU   227      47.583 -28.193  39.063  1.00  0.00           C  
ATOM   3558 HD21 LEU   227      48.535 -28.717  38.979  1.00  0.00           H  
ATOM   3559 HD22 LEU   227      46.992 -28.636  39.864  1.00  0.00           H  
ATOM   3560 HD23 LEU   227      47.017 -28.302  38.138  1.00  0.00           H  
ATOM   3561  C   LEU   227      49.171 -26.835  43.061  1.00  0.00           C  
ATOM   3562  O   LEU   227      49.274 -25.696  43.517  1.00  0.00           O  
ATOM   3563  N   ASN   228      49.932 -27.847  43.487  1.00  0.00           N  
ATOM   3564  H   ASN   228      49.786 -28.751  43.065  1.00  0.00           H  
ATOM   3565  CA  ASN   228      50.967 -27.748  44.520  1.00  0.00           C  
ATOM   3566  HA  ASN   228      50.840 -26.822  45.086  1.00  0.00           H  
ATOM   3567  CB  ASN   228      50.784 -28.924  45.500  1.00  0.00           C  
ATOM   3568  HB2 ASN   228      49.814 -28.845  45.992  1.00  0.00           H  
ATOM   3569  HB3 ASN   228      50.808 -29.862  44.946  1.00  0.00           H  
ATOM   3570  CG  ASN   228      51.860 -28.956  46.574  1.00  0.00           C  
ATOM   3571  OD1 ASN   228      52.235 -27.942  47.142  1.00  0.00           O  
ATOM   3572  ND2 ASN   228      52.407 -30.111  46.876  1.00  0.00           N  
ATOM   3573 HD21 ASN   228      52.125 -30.948  46.392  1.00  0.00           H  
ATOM   3574 HD22 ASN   228      53.129 -30.119  47.578  1.00  0.00           H  
ATOM   3575  C   ASN   228      52.364 -27.711  43.871  1.00  0.00           C  
ATOM   3576  O   ASN   228      52.958 -28.758  43.606  1.00  0.00           O  
ATOM   3577  N   SER   229      52.875 -26.512  43.567  1.00  0.00           N  
ATOM   3578  H   SER   229      52.338 -25.686  43.794  1.00  0.00           H  
ATOM   3579  CA  SER   229      54.187 -26.324  42.926  1.00  0.00           C  
ATOM   3580  HA  SER   229      54.871 -27.087  43.301  1.00  0.00           H  
ATOM   3581  CB  SER   229      54.052 -26.515  41.409  1.00  0.00           C  
ATOM   3582  HB2 SER   229      53.603 -27.486  41.197  1.00  0.00           H  
ATOM   3583  HB3 SER   229      53.406 -25.733  41.005  1.00  0.00           H  
ATOM   3584  OG  SER   229      55.323 -26.440  40.788  1.00  0.00           O  
ATOM   3585  HG  SER   229      55.209 -25.973  39.935  1.00  0.00           H  
ATOM   3586  C   SER   229      54.806 -24.948  43.211  1.00  0.00           C  
ATOM   3587  O   SER   229      54.097 -23.945  43.331  1.00  0.00           O  
ATOM   3588  N   SER   230      56.142 -24.892  43.247  1.00  0.00           N  
ATOM   3589  H   SER   230      56.643 -25.768  43.191  1.00  0.00           H  
ATOM   3590  CA  SER   230      56.948 -23.660  43.340  1.00  0.00           C  
ATOM   3591  HA  SER   230      56.499 -22.994  44.078  1.00  0.00           H  
ATOM   3592  CB  SER   230      58.368 -24.009  43.810  1.00  0.00           C  
ATOM   3593  HB2 SER   230      58.872 -24.589  43.034  1.00  0.00           H  
ATOM   3594  HB3 SER   230      58.931 -23.089  43.978  1.00  0.00           H  
ATOM   3595  OG  SER   230      58.337 -24.769  45.005  1.00  0.00           O  
ATOM   3596  HG  SER   230      59.245 -24.990  45.253  1.00  0.00           H  
ATOM   3597  C   SER   230      57.052 -22.894  42.007  1.00  0.00           C  
ATOM   3598  O   SER   230      57.347 -21.698  41.997  1.00  0.00           O  
ATOM   3599  N   MET   231      56.804 -23.571  40.880  1.00  0.00           N  
ATOM   3600  H   MET   231      56.526 -24.540  40.976  1.00  0.00           H  
ATOM   3601  CA  MET   231      56.942 -23.055  39.509  1.00  0.00           C  
ATOM   3602  HA  MET   231      56.898 -21.966  39.528  1.00  0.00           H  
ATOM   3603  CB  MET   231      58.326 -23.472  38.974  1.00  0.00           C  
ATOM   3604  HB2 MET   231      59.087 -22.959  39.564  1.00  0.00           H  
ATOM   3605  HB3 MET   231      58.455 -24.545  39.121  1.00  0.00           H  
ATOM   3606  CG  MET   231      58.561 -23.169  37.488  1.00  0.00           C  
ATOM   3607  HG2 MET   231      57.870 -23.769  36.896  1.00  0.00           H  
ATOM   3608  HG3 MET   231      58.353 -22.118  37.295  1.00  0.00           H  
ATOM   3609  SD  MET   231      60.239 -23.533  36.906  1.00  0.00           S  
ATOM   3610  CE  MET   231      61.129 -22.096  37.568  1.00  0.00           C  
ATOM   3611  HE1 MET   231      62.177 -22.149  37.273  1.00  0.00           H  
ATOM   3612  HE2 MET   231      60.693 -21.178  37.171  1.00  0.00           H  
ATOM   3613  HE3 MET   231      61.066 -22.083  38.656  1.00  0.00           H  
ATOM   3614  C   MET   231      55.793 -23.551  38.612  1.00  0.00           C  
ATOM   3615  O   MET   231      55.287 -24.660  38.804  1.00  0.00           O  
ATOM   3616  N   ILE   232      55.385 -22.747  37.628  1.00  0.00           N  
ATOM   3617  H   ILE   232      55.855 -21.853  37.512  1.00  0.00           H  
ATOM   3618  CA  ILE   232      54.255 -23.028  36.729  1.00  0.00           C  
ATOM   3619  HA  ILE   232      54.079 -24.103  36.749  1.00  0.00           H  
ATOM   3620  CB  ILE   232      52.983 -22.327  37.281  1.00  0.00           C  
ATOM   3621  HB  ILE   232      52.886 -22.609  38.332  1.00  0.00           H  
ATOM   3622  CG2 ILE   232      53.095 -20.791  37.236  1.00  0.00           C  
ATOM   3623 HG21 ILE   232      53.976 -20.455  37.783  1.00  0.00           H  
ATOM   3624 HG22 ILE   232      53.163 -20.439  36.207  1.00  0.00           H  
ATOM   3625 HG23 ILE   232      52.217 -20.342  37.702  1.00  0.00           H  
ATOM   3626  CG1 ILE   232      51.664 -22.735  36.587  1.00  0.00           C  
ATOM   3627 HG12 ILE   232      50.847 -22.187  37.057  1.00  0.00           H  
ATOM   3628 HG13 ILE   232      51.682 -22.451  35.535  1.00  0.00           H  
ATOM   3629  CD1 ILE   232      51.339 -24.229  36.709  1.00  0.00           C  
ATOM   3630 HD11 ILE   232      50.359 -24.422  36.274  1.00  0.00           H  
ATOM   3631 HD12 ILE   232      52.075 -24.831  36.176  1.00  0.00           H  
ATOM   3632 HD13 ILE   232      51.325 -24.521  37.760  1.00  0.00           H  
ATOM   3633  C   ILE   232      54.578 -22.665  35.267  1.00  0.00           C  
ATOM   3634  O   ILE   232      55.420 -21.808  34.996  1.00  0.00           O  
ATOM   3635  N   THR   233      53.897 -23.317  34.321  1.00  0.00           N  
ATOM   3636  H   THR   233      53.295 -24.074  34.611  1.00  0.00           H  
ATOM   3637  CA  THR   233      53.933 -23.027  32.873  1.00  0.00           C  
ATOM   3638  HA  THR   233      54.508 -22.119  32.686  1.00  0.00           H  
ATOM   3639  CB  THR   233      54.634 -24.161  32.099  1.00  0.00           C  
ATOM   3640  HB  THR   233      54.542 -23.963  31.031  1.00  0.00           H  
ATOM   3641  CG2 THR   233      56.122 -24.271  32.433  1.00  0.00           C  
ATOM   3642 HG21 THR   233      56.620 -23.342  32.162  1.00  0.00           H  
ATOM   3643 HG22 THR   233      56.261 -24.466  33.496  1.00  0.00           H  
ATOM   3644 HG23 THR   233      56.563 -25.087  31.859  1.00  0.00           H  
ATOM   3645  OG1 THR   233      54.042 -25.413  32.377  1.00  0.00           O  
ATOM   3646  HG1 THR   233      53.115 -25.333  32.101  1.00  0.00           H  
ATOM   3647  C   THR   233      52.498 -22.797  32.354  1.00  0.00           C  
ATOM   3648  O   THR   233      51.841 -23.761  31.947  1.00  0.00           O  
ATOM   3649  N   PRO   234      51.961 -21.560  32.421  1.00  0.00           N  
ATOM   3650  CD  PRO   234      52.581 -20.391  33.035  1.00  0.00           C  
ATOM   3651  HD2 PRO   234      53.162 -19.850  32.287  1.00  0.00           H  
ATOM   3652  HD3 PRO   234      53.219 -20.652  33.878  1.00  0.00           H  
ATOM   3653  CG  PRO   234      51.425 -19.524  33.523  1.00  0.00           C  
ATOM   3654  HG2 PRO   234      51.704 -18.472  33.583  1.00  0.00           H  
ATOM   3655  HG3 PRO   234      51.068 -19.888  34.488  1.00  0.00           H  
ATOM   3656  CB  PRO   234      50.370 -19.776  32.449  1.00  0.00           C  
ATOM   3657  HB2 PRO   234      50.586 -19.143  31.585  1.00  0.00           H  
ATOM   3658  HB3 PRO   234      49.364 -19.577  32.817  1.00  0.00           H  
ATOM   3659  CA  PRO   234      50.564 -21.255  32.079  1.00  0.00           C  
ATOM   3660  HA  PRO   234      49.918 -21.863  32.714  1.00  0.00           H  
ATOM   3661  C   PRO   234      50.180 -21.491  30.606  1.00  0.00           C  
ATOM   3662  O   PRO   234      51.038 -21.551  29.721  1.00  0.00           O  
ATOM   3663  N   ARG   235      48.868 -21.508  30.321  1.00  0.00           N  
ATOM   3664  H   ARG   235      48.225 -21.448  31.096  1.00  0.00           H  
ATOM   3665  CA  ARG   235      48.331 -21.290  28.963  1.00  0.00           C  
ATOM   3666  HA  ARG   235      48.935 -21.856  28.247  1.00  0.00           H  
ATOM   3667  CB  ARG   235      46.865 -21.756  28.853  1.00  0.00           C  
ATOM   3668  HB2 ARG   235      46.269 -21.221  29.596  1.00  0.00           H  
ATOM   3669  HB3 ARG   235      46.496 -21.467  27.867  1.00  0.00           H  
ATOM   3670  CG  ARG   235      46.629 -23.270  29.020  1.00  0.00           C  
ATOM   3671  HG2 ARG   235      47.249 -23.820  28.311  1.00  0.00           H  
ATOM   3672  HG3 ARG   235      46.883 -23.573  30.036  1.00  0.00           H  
ATOM   3673  CD  ARG   235      45.144 -23.569  28.744  1.00  0.00           C  
ATOM   3674  HD2 ARG   235      44.541 -22.940  29.402  1.00  0.00           H  
ATOM   3675  HD3 ARG   235      44.923 -23.299  27.709  1.00  0.00           H  
ATOM   3676  NE  ARG   235      44.769 -24.984  28.962  1.00  0.00           N  
ATOM   3677  HE  ARG   235      45.509 -25.645  29.146  1.00  0.00           H  
ATOM   3678  CZ  ARG   235      43.535 -25.466  28.929  1.00  0.00           C  
ATOM   3679  NH1 ARG   235      42.504 -24.717  28.656  1.00  0.00           N  
ATOM   3680 HH11 ARG   235      42.645 -23.751  28.436  1.00  0.00           H  
ATOM   3681 HH12 ARG   235      41.579 -25.135  28.622  1.00  0.00           H  
ATOM   3682  NH2 ARG   235      43.280 -26.716  29.176  1.00  0.00           N  
ATOM   3683 HH21 ARG   235      44.023 -27.380  29.375  1.00  0.00           H  
ATOM   3684 HH22 ARG   235      42.324 -27.028  29.194  1.00  0.00           H  
ATOM   3685  C   ARG   235      48.432 -19.805  28.581  1.00  0.00           C  
ATOM   3686  O   ARG   235      48.264 -18.928  29.435  1.00  0.00           O  
ATOM   3687  N   ALA   236      48.631 -19.514  27.294  1.00  0.00           N  
ATOM   3688  H   ALA   236      48.770 -20.274  26.645  1.00  0.00           H  
ATOM   3689  CA  ALA   236      48.660 -18.145  26.772  1.00  0.00           C  
ATOM   3690  HA  ALA   236      49.460 -17.601  27.279  1.00  0.00           H  
ATOM   3691  CB  ALA   236      48.994 -18.197  25.280  1.00  0.00           C  
ATOM   3692  HB1 ALA   236      48.167 -18.637  24.722  1.00  0.00           H  
ATOM   3693  HB2 ALA   236      49.181 -17.189  24.912  1.00  0.00           H  
ATOM   3694  HB3 ALA   236      49.882 -18.809  25.130  1.00  0.00           H  
ATOM   3695  C   ALA   236      47.331 -17.411  27.042  1.00  0.00           C  
ATOM   3696  O   ALA   236      46.252 -17.915  26.711  1.00  0.00           O  
ATOM   3697  N   SER   237      47.396 -16.256  27.710  1.00  0.00           N  
ATOM   3698  H   SER   237      48.307 -15.851  27.906  1.00  0.00           H  
ATOM   3699  CA  SER   237      46.224 -15.632  28.344  1.00  0.00           C  
ATOM   3700  HA  SER   237      45.387 -15.676  27.646  1.00  0.00           H  
ATOM   3701  CB  SER   237      45.835 -16.432  29.602  1.00  0.00           C  
ATOM   3702  HB2 SER   237      45.047 -15.902  30.139  1.00  0.00           H  
ATOM   3703  HB3 SER   237      45.442 -17.404  29.301  1.00  0.00           H  
ATOM   3704  OG  SER   237      46.933 -16.639  30.473  1.00  0.00           O  
ATOM   3705  HG  SER   237      47.465 -17.377  30.120  1.00  0.00           H  
ATOM   3706  C   SER   237      46.440 -14.154  28.703  1.00  0.00           C  
ATOM   3707  O   SER   237      47.569 -13.685  28.844  1.00  0.00           O  
ATOM   3708  N   ASN   238      45.334 -13.416  28.852  1.00  0.00           N  
ATOM   3709  H   ASN   238      44.439 -13.865  28.730  1.00  0.00           H  
ATOM   3710  CA  ASN   238      45.295 -12.006  29.255  1.00  0.00           C  
ATOM   3711  HA  ASN   238      46.258 -11.726  29.688  1.00  0.00           H  
ATOM   3712  CB  ASN   238      45.042 -11.160  27.991  1.00  0.00           C  
ATOM   3713  HB2 ASN   238      45.689 -11.507  27.185  1.00  0.00           H  
ATOM   3714  HB3 ASN   238      44.007 -11.283  27.670  1.00  0.00           H  
ATOM   3715  CG  ASN   238      45.349  -9.689  28.192  1.00  0.00           C  
ATOM   3716  OD1 ASN   238      46.371  -9.323  28.747  1.00  0.00           O  
ATOM   3717  ND2 ASN   238      44.505  -8.799  27.723  1.00  0.00           N  
ATOM   3718 HD21 ASN   238      43.676  -9.087  27.233  1.00  0.00           H  
ATOM   3719 HD22 ASN   238      44.736  -7.827  27.856  1.00  0.00           H  
ATOM   3720  C   ASN   238      44.209 -11.820  30.336  1.00  0.00           C  
ATOM   3721  O   ASN   238      43.084 -12.292  30.151  1.00  0.00           O  
ATOM   3722  N   LEU   239      44.545 -11.193  31.468  1.00  0.00           N  
ATOM   3723  H   LEU   239      45.481 -10.802  31.548  1.00  0.00           H  
ATOM   3724  CA  LEU   239      43.786 -11.289  32.724  1.00  0.00           C  
ATOM   3725  HA  LEU   239      42.761 -11.593  32.509  1.00  0.00           H  
ATOM   3726  CB  LEU   239      44.451 -12.406  33.560  1.00  0.00           C  
ATOM   3727  HB2 LEU   239      44.294 -13.355  33.044  1.00  0.00           H  
ATOM   3728  HB3 LEU   239      45.525 -12.221  33.581  1.00  0.00           H  
ATOM   3729  CG  LEU   239      43.983 -12.557  35.020  1.00  0.00           C  
ATOM   3730  HG  LEU   239      44.219 -11.651  35.578  1.00  0.00           H  
ATOM   3731  CD1 LEU   239      42.484 -12.837  35.129  1.00  0.00           C  
ATOM   3732 HD11 LEU   239      41.914 -11.982  34.770  1.00  0.00           H  
ATOM   3733 HD12 LEU   239      42.222 -13.722  34.550  1.00  0.00           H  
ATOM   3734 HD13 LEU   239      42.221 -13.000  36.174  1.00  0.00           H  
ATOM   3735  CD2 LEU   239      44.730 -13.727  35.664  1.00  0.00           C  
ATOM   3736 HD21 LEU   239      44.448 -13.809  36.714  1.00  0.00           H  
ATOM   3737 HD22 LEU   239      44.486 -14.658  35.153  1.00  0.00           H  
ATOM   3738 HD23 LEU   239      45.805 -13.556  35.608  1.00  0.00           H  
ATOM   3739  C   LEU   239      43.730  -9.942  33.470  1.00  0.00           C  
ATOM   3740  O   LEU   239      44.751  -9.431  33.923  1.00  0.00           O  
ATOM   3741  N   THR   240      42.525  -9.386  33.627  1.00  0.00           N  
ATOM   3742  H   THR   240      41.727  -9.880  33.259  1.00  0.00           H  
ATOM   3743  CA  THR   240      42.260  -8.157  34.402  1.00  0.00           C  
ATOM   3744  HA  THR   240      43.207  -7.644  34.568  1.00  0.00           H  
ATOM   3745  CB  THR   240      41.387  -7.183  33.591  1.00  0.00           C  
ATOM   3746  HB  THR   240      41.854  -7.026  32.618  1.00  0.00           H  
ATOM   3747  CG2 THR   240      39.949  -7.659  33.372  1.00  0.00           C  
ATOM   3748 HG21 THR   240      39.432  -7.765  34.326  1.00  0.00           H  
ATOM   3749 HG22 THR   240      39.413  -6.937  32.756  1.00  0.00           H  
ATOM   3750 HG23 THR   240      39.949  -8.620  32.857  1.00  0.00           H  
ATOM   3751  OG1 THR   240      41.318  -5.943  34.252  1.00  0.00           O  
ATOM   3752  HG1 THR   240      40.825  -5.336  33.688  1.00  0.00           H  
ATOM   3753  C   THR   240      41.678  -8.462  35.791  1.00  0.00           C  
ATOM   3754  O   THR   240      41.066  -9.514  35.996  1.00  0.00           O  
ATOM   3755  N   GLY   241      41.862  -7.554  36.752  1.00  0.00           N  
ATOM   3756  H   GLY   241      42.314  -6.682  36.507  1.00  0.00           H  
ATOM   3757  CA  GLY   241      41.443  -7.713  38.149  1.00  0.00           C  
ATOM   3758  HA2 GLY   241      40.357  -7.648  38.215  1.00  0.00           H  
ATOM   3759  HA3 GLY   241      41.751  -8.697  38.504  1.00  0.00           H  
ATOM   3760  C   GLY   241      42.049  -6.648  39.069  1.00  0.00           C  
ATOM   3761  O   GLY   241      42.429  -5.572  38.609  1.00  0.00           O  
ATOM   3762  N   VAL   242      42.156  -6.956  40.369  1.00  0.00           N  
ATOM   3763  H   VAL   242      41.788  -7.843  40.677  1.00  0.00           H  
ATOM   3764  CA  VAL   242      42.806  -6.085  41.378  1.00  0.00           C  
ATOM   3765  HA  VAL   242      42.336  -5.103  41.318  1.00  0.00           H  
ATOM   3766  CB  VAL   242      42.546  -6.630  42.800  1.00  0.00           C  
ATOM   3767  HB  VAL   242      41.470  -6.783  42.902  1.00  0.00           H  
ATOM   3768  CG1 VAL   242      43.234  -7.975  43.078  1.00  0.00           C  
ATOM   3769 HG11 VAL   242      42.935  -8.715  42.337  1.00  0.00           H  
ATOM   3770 HG12 VAL   242      44.318  -7.860  43.056  1.00  0.00           H  
ATOM   3771 HG13 VAL   242      42.941  -8.335  44.065  1.00  0.00           H  
ATOM   3772  CG2 VAL   242      42.964  -5.639  43.891  1.00  0.00           C  
ATOM   3773 HG21 VAL   242      42.489  -4.674  43.713  1.00  0.00           H  
ATOM   3774 HG22 VAL   242      42.648  -6.009  44.866  1.00  0.00           H  
ATOM   3775 HG23 VAL   242      44.046  -5.507  43.896  1.00  0.00           H  
ATOM   3776  C   VAL   242      44.304  -5.862  41.095  1.00  0.00           C  
ATOM   3777  O   VAL   242      44.843  -4.806  41.413  1.00  0.00           O  
ATOM   3778  N   GLU   243      44.946  -6.817  40.419  1.00  0.00           N  
ATOM   3779  H   GLU   243      44.434  -7.657  40.201  1.00  0.00           H  
ATOM   3780  CA  GLU   243      46.192  -6.632  39.668  1.00  0.00           C  
ATOM   3781  HA  GLU   243      46.346  -5.564  39.509  1.00  0.00           H  
ATOM   3782  CB  GLU   243      47.387  -7.178  40.475  1.00  0.00           C  
ATOM   3783  HB2 GLU   243      47.451  -6.625  41.413  1.00  0.00           H  
ATOM   3784  HB3 GLU   243      47.186  -8.221  40.725  1.00  0.00           H  
ATOM   3785  CG  GLU   243      48.765  -7.117  39.787  1.00  0.00           C  
ATOM   3786  HG2 GLU   243      49.495  -7.575  40.460  1.00  0.00           H  
ATOM   3787  HG3 GLU   243      48.742  -7.727  38.882  1.00  0.00           H  
ATOM   3788  CD  GLU   243      49.221  -5.691  39.430  1.00  0.00           C  
ATOM   3789  OE1 GLU   243      50.261  -5.246  39.968  1.00  0.00           O  
ATOM   3790  OE2 GLU   243      48.547  -5.032  38.604  1.00  0.00           O  
ATOM   3791  C   GLU   243      46.041  -7.290  38.283  1.00  0.00           C  
ATOM   3792  O   GLU   243      45.343  -8.301  38.143  1.00  0.00           O  
ATOM   3793  N   ILE   244      46.656  -6.698  37.258  1.00  0.00           N  
ATOM   3794  H   ILE   244      47.276  -5.917  37.476  1.00  0.00           H  
ATOM   3795  CA  ILE   244      46.538  -7.108  35.852  1.00  0.00           C  
ATOM   3796  HA  ILE   244      45.656  -7.740  35.752  1.00  0.00           H  
ATOM   3797  CB  ILE   244      46.316  -5.873  34.942  1.00  0.00           C  
ATOM   3798  HB  ILE   244      47.167  -5.198  35.055  1.00  0.00           H  
ATOM   3799  CG2 ILE   244      46.244  -6.271  33.455  1.00  0.00           C  
ATOM   3800 HG21 ILE   244      46.090  -5.381  32.843  1.00  0.00           H  
ATOM   3801 HG22 ILE   244      47.178  -6.732  33.135  1.00  0.00           H  
ATOM   3802 HG23 ILE   244      45.420  -6.964  33.289  1.00  0.00           H  
ATOM   3803  CG1 ILE   244      45.013  -5.116  35.312  1.00  0.00           C  
ATOM   3804 HG12 ILE   244      44.522  -4.753  34.408  1.00  0.00           H  
ATOM   3805 HG13 ILE   244      44.314  -5.791  35.808  1.00  0.00           H  
ATOM   3806  CD1 ILE   244      45.257  -3.894  36.206  1.00  0.00           C  
ATOM   3807 HD11 ILE   244      45.718  -4.191  37.147  1.00  0.00           H  
ATOM   3808 HD12 ILE   244      45.909  -3.186  35.693  1.00  0.00           H  
ATOM   3809 HD13 ILE   244      44.305  -3.407  36.419  1.00  0.00           H  
ATOM   3810  C   ILE   244      47.749  -7.958  35.436  1.00  0.00           C  
ATOM   3811  O   ILE   244      48.897  -7.606  35.705  1.00  0.00           O  
ATOM   3812  N   TYR   245      47.488  -9.064  34.737  1.00  0.00           N  
ATOM   3813  H   TYR   245      46.519  -9.247  34.493  1.00  0.00           H  
ATOM   3814  CA  TYR   245      48.483 -10.032  34.268  1.00  0.00           C  
ATOM   3815  HA  TYR   245      49.483  -9.616  34.399  1.00  0.00           H  
ATOM   3816  CB  TYR   245      48.393 -11.321  35.102  1.00  0.00           C  
ATOM   3817  HB2 TYR   245      47.377 -11.710  35.040  1.00  0.00           H  
ATOM   3818  HB3 TYR   245      49.051 -12.070  34.659  1.00  0.00           H  
ATOM   3819  CG  TYR   245      48.768 -11.168  36.566  1.00  0.00           C  
ATOM   3820  CD1 TYR   245      50.106 -11.350  36.971  1.00  0.00           C  
ATOM   3821  HD1 TYR   245      50.866 -11.591  36.239  1.00  0.00           H  
ATOM   3822  CE1 TYR   245      50.461 -11.214  38.327  1.00  0.00           C  
ATOM   3823  HE1 TYR   245      51.488 -11.348  38.633  1.00  0.00           H  
ATOM   3824  CZ  TYR   245      49.473 -10.899  39.286  1.00  0.00           C  
ATOM   3825  OH  TYR   245      49.808 -10.781  40.598  1.00  0.00           O  
ATOM   3826  HH  TYR   245      50.759 -10.829  40.725  1.00  0.00           H  
ATOM   3827  CE2 TYR   245      48.134 -10.722  38.881  1.00  0.00           C  
ATOM   3828  HE2 TYR   245      47.384 -10.473  39.617  1.00  0.00           H  
ATOM   3829  CD2 TYR   245      47.783 -10.855  37.523  1.00  0.00           C  
ATOM   3830  HD2 TYR   245      46.756 -10.701  37.218  1.00  0.00           H  
ATOM   3831  C   TYR   245      48.297 -10.340  32.776  1.00  0.00           C  
ATOM   3832  O   TYR   245      47.178 -10.376  32.260  1.00  0.00           O  
ATOM   3833  N   SER   246      49.396 -10.608  32.069  1.00  0.00           N  
ATOM   3834  H   SER   246      50.294 -10.575  32.530  1.00  0.00           H  
ATOM   3835  CA  SER   246      49.377 -10.980  30.650  1.00  0.00           C  
ATOM   3836  HA  SER   246      48.444 -11.498  30.429  1.00  0.00           H  
ATOM   3837  CB  SER   246      49.445  -9.716  29.787  1.00  0.00           C  
ATOM   3838  HB2 SER   246      48.797  -8.947  30.213  1.00  0.00           H  
ATOM   3839  HB3 SER   246      50.467  -9.336  29.765  1.00  0.00           H  
ATOM   3840  OG  SER   246      49.001  -9.995  28.476  1.00  0.00           O  
ATOM   3841  HG  SER   246      48.048  -9.782  28.471  1.00  0.00           H  
ATOM   3842  C   SER   246      50.536 -11.923  30.329  1.00  0.00           C  
ATOM   3843  O   SER   246      51.676 -11.653  30.714  1.00  0.00           O  
ATOM   3844  N   VAL   247      50.255 -13.041  29.655  1.00  0.00           N  
ATOM   3845  H   VAL   247      49.294 -13.193  29.361  1.00  0.00           H  
ATOM   3846  CA  VAL   247      51.231 -14.100  29.349  1.00  0.00           C  
ATOM   3847  HA  VAL   247      52.233 -13.732  29.572  1.00  0.00           H  
ATOM   3848  CB  VAL   247      51.008 -15.358  30.219  1.00  0.00           C  
ATOM   3849  HB  VAL   247      50.110 -15.880  29.886  1.00  0.00           H  
ATOM   3850  CG1 VAL   247      52.210 -16.298  30.079  1.00  0.00           C  
ATOM   3851 HG11 VAL   247      53.103 -15.832  30.497  1.00  0.00           H  
ATOM   3852 HG12 VAL   247      52.016 -17.231  30.610  1.00  0.00           H  
ATOM   3853 HG13 VAL   247      52.388 -16.523  29.030  1.00  0.00           H  
ATOM   3854  CG2 VAL   247      50.845 -15.041  31.714  1.00  0.00           C  
ATOM   3855 HG21 VAL   247      50.782 -15.968  32.284  1.00  0.00           H  
ATOM   3856 HG22 VAL   247      51.694 -14.456  32.069  1.00  0.00           H  
ATOM   3857 HG23 VAL   247      49.926 -14.480  31.879  1.00  0.00           H  
ATOM   3858  C   VAL   247      51.170 -14.411  27.851  1.00  0.00           C  
ATOM   3859  O   VAL   247      50.286 -15.132  27.379  1.00  0.00           O  
ATOM   3860  N   GLN   248      52.083 -13.802  27.091  1.00  0.00           N  
ATOM   3861  H   GLN   248      52.790 -13.249  27.553  1.00  0.00           H  
ATOM   3862  CA  GLN   248      51.988 -13.687  25.634  1.00  0.00           C  
ATOM   3863  HA  GLN   248      50.928 -13.663  25.375  1.00  0.00           H  
ATOM   3864  CB  GLN   248      52.580 -12.334  25.205  1.00  0.00           C  
ATOM   3865  HB2 GLN   248      52.051 -11.544  25.743  1.00  0.00           H  
ATOM   3866  HB3 GLN   248      53.636 -12.287  25.479  1.00  0.00           H  
ATOM   3867  CG  GLN   248      52.438 -12.076  23.697  1.00  0.00           C  
ATOM   3868  HG2 GLN   248      53.163 -12.678  23.148  1.00  0.00           H  
ATOM   3869  HG3 GLN   248      51.439 -12.371  23.380  1.00  0.00           H  
ATOM   3870  CD  GLN   248      52.655 -10.606  23.351  1.00  0.00           C  
ATOM   3871  OE1 GLN   248      53.706 -10.030  23.582  1.00  0.00           O  
ATOM   3872  NE2 GLN   248      51.679  -9.943  22.771  1.00  0.00           N  
ATOM   3873 HE21 GLN   248      50.794 -10.403  22.592  1.00  0.00           H  
ATOM   3874 HE22 GLN   248      51.834  -8.965  22.588  1.00  0.00           H  
ATOM   3875  C   GLN   248      52.622 -14.869  24.882  1.00  0.00           C  
ATOM   3876  O   GLN   248      53.813 -15.148  25.018  1.00  0.00           O  
ATOM   3877  N   SER   249      51.824 -15.525  24.036  1.00  0.00           N  
ATOM   3878  H   SER   249      50.846 -15.268  24.019  1.00  0.00           H  
ATOM   3879  CA  SER   249      52.237 -16.515  23.030  1.00  0.00           C  
ATOM   3880  HA  SER   249      53.128 -16.157  22.514  1.00  0.00           H  
ATOM   3881  CB  SER   249      52.573 -17.846  23.718  1.00  0.00           C  
ATOM   3882  HB2 SER   249      53.413 -17.696  24.398  1.00  0.00           H  
ATOM   3883  HB3 SER   249      51.718 -18.171  24.303  1.00  0.00           H  
ATOM   3884  OG  SER   249      52.910 -18.871  22.804  1.00  0.00           O  
ATOM   3885  HG  SER   249      53.060 -19.661  23.359  1.00  0.00           H  
ATOM   3886  C   SER   249      51.103 -16.691  22.006  1.00  0.00           C  
ATOM   3887  O   SER   249      49.934 -16.498  22.342  1.00  0.00           O  
ATOM   3888  N   SER   250      51.421 -17.025  20.752  1.00  0.00           N  
ATOM   3889  H   SER   250      52.396 -17.172  20.524  1.00  0.00           H  
ATOM   3890  CA  SER   250      50.429 -17.277  19.684  1.00  0.00           C  
ATOM   3891  HA  SER   250      49.575 -16.616  19.835  1.00  0.00           H  
ATOM   3892  CB  SER   250      51.049 -16.925  18.326  1.00  0.00           C  
ATOM   3893  HB2 SER   250      50.324 -17.110  17.532  1.00  0.00           H  
ATOM   3894  HB3 SER   250      51.309 -15.865  18.317  1.00  0.00           H  
ATOM   3895  OG  SER   250      52.217 -17.694  18.091  1.00  0.00           O  
ATOM   3896  HG  SER   250      52.627 -17.375  17.275  1.00  0.00           H  
ATOM   3897  C   SER   250      49.880 -18.717  19.675  1.00  0.00           C  
ATOM   3898  O   SER   250      48.928 -19.014  18.942  1.00  0.00           O  
ATOM   3899  N   ARG   251      50.482 -19.604  20.482  1.00  0.00           N  
ATOM   3900  H   ARG   251      51.204 -19.237  21.092  1.00  0.00           H  
ATOM   3901  CA  ARG   251      50.189 -21.044  20.622  1.00  0.00           C  
ATOM   3902  HA  ARG   251      49.227 -21.271  20.160  1.00  0.00           H  
ATOM   3903  CB  ARG   251      51.296 -21.854  19.909  1.00  0.00           C  
ATOM   3904  HB2 ARG   251      52.261 -21.626  20.368  1.00  0.00           H  
ATOM   3905  HB3 ARG   251      51.101 -22.919  20.038  1.00  0.00           H  
ATOM   3906  CG  ARG   251      51.379 -21.565  18.399  1.00  0.00           C  
ATOM   3907  HG2 ARG   251      50.405 -21.752  17.944  1.00  0.00           H  
ATOM   3908  HG3 ARG   251      51.649 -20.521  18.240  1.00  0.00           H  
ATOM   3909  CD  ARG   251      52.431 -22.448  17.714  1.00  0.00           C  
ATOM   3910  HD2 ARG   251      53.401 -22.277  18.188  1.00  0.00           H  
ATOM   3911  HD3 ARG   251      52.153 -23.495  17.853  1.00  0.00           H  
ATOM   3912  NE  ARG   251      52.532 -22.142  16.272  1.00  0.00           N  
ATOM   3913  HE  ARG   251      52.085 -21.298  15.953  1.00  0.00           H  
ATOM   3914  CZ  ARG   251      53.157 -22.854  15.350  1.00  0.00           C  
ATOM   3915  NH1 ARG   251      53.786 -23.962  15.622  1.00  0.00           N  
ATOM   3916 HH11 ARG   251      53.807 -24.297  16.571  1.00  0.00           H  
ATOM   3917 HH12 ARG   251      54.247 -24.479  14.893  1.00  0.00           H  
ATOM   3918  NH2 ARG   251      53.162 -22.458  14.110  1.00  0.00           N  
ATOM   3919 HH21 ARG   251      52.692 -21.608  13.848  1.00  0.00           H  
ATOM   3920 HH22 ARG   251      53.637 -23.003  13.410  1.00  0.00           H  
ATOM   3921  C   ARG   251      50.060 -21.424  22.109  1.00  0.00           C  
ATOM   3922  O   ARG   251      50.213 -20.576  22.984  1.00  0.00           O  
ATOM   3923  N   GLU   252      49.809 -22.702  22.398  1.00  0.00           N  
ATOM   3924  H   GLU   252      49.678 -23.343  21.632  1.00  0.00           H  
ATOM   3925  CA  GLU   252      49.604 -23.214  23.764  1.00  0.00           C  
ATOM   3926  HA  GLU   252      48.723 -22.712  24.164  1.00  0.00           H  
ATOM   3927  CB  GLU   252      49.266 -24.716  23.692  1.00  0.00           C  
ATOM   3928  HB2 GLU   252      48.371 -24.834  23.078  1.00  0.00           H  
ATOM   3929  HB3 GLU   252      50.083 -25.249  23.205  1.00  0.00           H  
ATOM   3930  CG  GLU   252      49.005 -25.349  25.071  1.00  0.00           C  
ATOM   3931  HG2 GLU   252      49.931 -25.340  25.650  1.00  0.00           H  
ATOM   3932  HG3 GLU   252      48.269 -24.735  25.595  1.00  0.00           H  
ATOM   3933  CD  GLU   252      48.484 -26.795  24.990  1.00  0.00           C  
ATOM   3934  OE1 GLU   252      48.690 -27.468  23.955  1.00  0.00           O  
ATOM   3935  OE2 GLU   252      47.854 -27.246  25.974  1.00  0.00           O  
ATOM   3936  C   GLU   252      50.743 -22.922  24.777  1.00  0.00           C  
ATOM   3937  O   GLU   252      50.418 -22.448  25.872  1.00  0.00           O  
ATOM   3938  N   PRO   253      52.041 -23.176  24.484  1.00  0.00           N  
ATOM   3939  CD  PRO   253      52.593 -23.758  23.263  1.00  0.00           C  
ATOM   3940  HD2 PRO   253      52.297 -23.204  22.374  1.00  0.00           H  
ATOM   3941  HD3 PRO   253      52.286 -24.801  23.182  1.00  0.00           H  
ATOM   3942  CG  PRO   253      54.112 -23.692  23.408  1.00  0.00           C  
ATOM   3943  HG2 PRO   253      54.474 -22.722  23.062  1.00  0.00           H  
ATOM   3944  HG3 PRO   253      54.607 -24.501  22.869  1.00  0.00           H  
ATOM   3945  CB  PRO   253      54.308 -23.810  24.916  1.00  0.00           C  
ATOM   3946  HB2 PRO   253      55.263 -23.388  25.234  1.00  0.00           H  
ATOM   3947  HB3 PRO   253      54.241 -24.859  25.211  1.00  0.00           H  
ATOM   3948  CA  PRO   253      53.108 -23.040  25.479  1.00  0.00           C  
ATOM   3949  HA  PRO   253      52.795 -23.523  26.406  1.00  0.00           H  
ATOM   3950  C   PRO   253      53.470 -21.580  25.796  1.00  0.00           C  
ATOM   3951  O   PRO   253      53.430 -20.699  24.931  1.00  0.00           O  
ATOM   3952  N   THR   254      53.904 -21.357  27.041  1.00  0.00           N  
ATOM   3953  H   THR   254      53.939 -22.144  27.675  1.00  0.00           H  
ATOM   3954  CA  THR   254      54.453 -20.091  27.562  1.00  0.00           C  
ATOM   3955  HA  THR   254      54.773 -19.485  26.715  1.00  0.00           H  
ATOM   3956  CB  THR   254      53.401 -19.282  28.348  1.00  0.00           C  
ATOM   3957  HB  THR   254      53.824 -18.300  28.552  1.00  0.00           H  
ATOM   3958  CG2 THR   254      52.076 -19.070  27.616  1.00  0.00           C  
ATOM   3959 HG21 THR   254      51.400 -18.498  28.250  1.00  0.00           H  
ATOM   3960 HG22 THR   254      52.253 -18.518  26.695  1.00  0.00           H  
ATOM   3961 HG23 THR   254      51.607 -20.025  27.382  1.00  0.00           H  
ATOM   3962  OG1 THR   254      53.105 -19.871  29.587  1.00  0.00           O  
ATOM   3963  HG1 THR   254      52.398 -20.530  29.455  1.00  0.00           H  
ATOM   3964  C   THR   254      55.686 -20.361  28.453  1.00  0.00           C  
ATOM   3965  O   THR   254      55.893 -21.512  28.860  1.00  0.00           O  
ATOM   3966  N   PRO   255      56.538 -19.356  28.753  1.00  0.00           N  
ATOM   3967  CD  PRO   255      56.531 -18.006  28.201  1.00  0.00           C  
ATOM   3968  HD2 PRO   255      55.897 -17.364  28.815  1.00  0.00           H  
ATOM   3969  HD3 PRO   255      56.201 -17.981  27.163  1.00  0.00           H  
ATOM   3970  CG  PRO   255      57.978 -17.527  28.287  1.00  0.00           C  
ATOM   3971  HG2 PRO   255      58.042 -16.439  28.340  1.00  0.00           H  
ATOM   3972  HG3 PRO   255      58.544 -17.908  27.436  1.00  0.00           H  
ATOM   3973  CB  PRO   255      58.464 -18.190  29.573  1.00  0.00           C  
ATOM   3974  HB2 PRO   255      58.148 -17.588  30.428  1.00  0.00           H  
ATOM   3975  HB3 PRO   255      59.548 -18.312  29.577  1.00  0.00           H  
ATOM   3976  CA  PRO   255      57.738 -19.542  29.579  1.00  0.00           C  
ATOM   3977  HA  PRO   255      58.374 -20.280  29.088  1.00  0.00           H  
ATOM   3978  C   PRO   255      57.454 -20.012  31.018  1.00  0.00           C  
ATOM   3979  O   PRO   255      56.378 -19.776  31.570  1.00  0.00           O  
ATOM   3980  N   ARG   256      58.458 -20.633  31.656  1.00  0.00           N  
ATOM   3981  H   ARG   256      59.320 -20.762  31.148  1.00  0.00           H  
ATOM   3982  CA  ARG   256      58.445 -20.967  33.095  1.00  0.00           C  
ATOM   3983  HA  ARG   256      57.572 -21.583  33.317  1.00  0.00           H  
ATOM   3984  CB  ARG   256      59.725 -21.736  33.474  1.00  0.00           C  
ATOM   3985  HB2 ARG   256      60.592 -21.226  33.048  1.00  0.00           H  
ATOM   3986  HB3 ARG   256      59.833 -21.722  34.560  1.00  0.00           H  
ATOM   3987  CG  ARG   256      59.712 -23.204  33.019  1.00  0.00           C  
ATOM   3988  HG2 ARG   256      58.930 -23.732  33.567  1.00  0.00           H  
ATOM   3989  HG3 ARG   256      59.500 -23.265  31.951  1.00  0.00           H  
ATOM   3990  CD  ARG   256      61.069 -23.867  33.304  1.00  0.00           C  
ATOM   3991  HD2 ARG   256      61.827 -23.444  32.641  1.00  0.00           H  
ATOM   3992  HD3 ARG   256      61.369 -23.633  34.327  1.00  0.00           H  
ATOM   3993  NE  ARG   256      61.008 -25.336  33.164  1.00  0.00           N  
ATOM   3994  HE  ARG   256      60.741 -25.852  33.988  1.00  0.00           H  
ATOM   3995  CZ  ARG   256      61.299 -26.062  32.099  1.00  0.00           C  
ATOM   3996  NH1 ARG   256      61.666 -25.538  30.964  1.00  0.00           N  
ATOM   3997 HH11 ARG   256      61.744 -24.539  30.885  1.00  0.00           H  
ATOM   3998 HH12 ARG   256      61.884 -26.128  30.180  1.00  0.00           H  
ATOM   3999  NH2 ARG   256      61.225 -27.360  32.155  1.00  0.00           N  
ATOM   4000 HH21 ARG   256      60.952 -27.813  33.013  1.00  0.00           H  
ATOM   4001 HH22 ARG   256      61.451 -27.915  31.348  1.00  0.00           H  
ATOM   4002  C   ARG   256      58.325 -19.701  33.953  1.00  0.00           C  
ATOM   4003  O   ARG   256      59.039 -18.727  33.712  1.00  0.00           O  
ATOM   4004  N   ALA   257      57.471 -19.742  34.973  1.00  0.00           N  
ATOM   4005  H   ALA   257      56.889 -20.566  35.078  1.00  0.00           H  
ATOM   4006  CA  ALA   257      57.218 -18.638  35.899  1.00  0.00           C  
ATOM   4007  HA  ALA   257      58.008 -17.891  35.802  1.00  0.00           H  
ATOM   4008  CB  ALA   257      55.887 -17.979  35.510  1.00  0.00           C  
ATOM   4009  HB1 ALA   257      55.939 -17.616  34.482  1.00  0.00           H  
ATOM   4010  HB2 ALA   257      55.077 -18.705  35.593  1.00  0.00           H  
ATOM   4011  HB3 ALA   257      55.682 -17.139  36.174  1.00  0.00           H  
ATOM   4012  C   ALA   257      57.200 -19.111  37.362  1.00  0.00           C  
ATOM   4013  O   ALA   257      56.769 -20.229  37.659  1.00  0.00           O  
ATOM   4014  N   SER   258      57.634 -18.252  38.287  1.00  0.00           N  
ATOM   4015  H   SER   258      58.010 -17.364  37.990  1.00  0.00           H  
ATOM   4016  CA  SER   258      57.471 -18.466  39.734  1.00  0.00           C  
ATOM   4017  HA  SER   258      57.953 -19.403  40.012  1.00  0.00           H  
ATOM   4018  CB  SER   258      58.133 -17.329  40.523  1.00  0.00           C  
ATOM   4019  HB2 SER   258      57.621 -16.389  40.306  1.00  0.00           H  
ATOM   4020  HB3 SER   258      58.052 -17.534  41.592  1.00  0.00           H  
ATOM   4021  OG  SER   258      59.500 -17.207  40.167  1.00  0.00           O  
ATOM   4022  HG  SER   258      59.879 -16.475  40.674  1.00  0.00           H  
ATOM   4023  C   SER   258      55.984 -18.545  40.101  1.00  0.00           C  
ATOM   4024  O   SER   258      55.176 -17.784  39.567  1.00  0.00           O  
ATOM   4025  N   SER   259      55.609 -19.455  41.005  1.00  0.00           N  
ATOM   4026  H   SER   259      56.318 -20.051  41.420  1.00  0.00           H  
ATOM   4027  CA  SER   259      54.202 -19.688  41.373  1.00  0.00           C  
ATOM   4028  HA  SER   259      53.659 -19.958  40.467  1.00  0.00           H  
ATOM   4029  CB  SER   259      54.121 -20.882  42.325  1.00  0.00           C  
ATOM   4030  HB2 SER   259      54.608 -21.734  41.852  1.00  0.00           H  
ATOM   4031  HB3 SER   259      54.640 -20.649  43.257  1.00  0.00           H  
ATOM   4032  OG  SER   259      52.786 -21.241  42.602  1.00  0.00           O  
ATOM   4033  HG  SER   259      52.809 -22.118  43.016  1.00  0.00           H  
ATOM   4034  C   SER   259      53.544 -18.429  41.966  1.00  0.00           C  
ATOM   4035  O   SER   259      54.047 -17.850  42.933  1.00  0.00           O  
ATOM   4036  N   PHE   260      52.444 -17.973  41.355  1.00  0.00           N  
ATOM   4037  H   PHE   260      52.081 -18.504  40.582  1.00  0.00           H  
ATOM   4038  CA  PHE   260      51.815 -16.678  41.647  1.00  0.00           C  
ATOM   4039  HA  PHE   260      52.614 -15.939  41.735  1.00  0.00           H  
ATOM   4040  CB  PHE   260      50.929 -16.245  40.465  1.00  0.00           C  
ATOM   4041  HB2 PHE   260      50.194 -17.026  40.265  1.00  0.00           H  
ATOM   4042  HB3 PHE   260      50.376 -15.349  40.751  1.00  0.00           H  
ATOM   4043  CG  PHE   260      51.690 -15.936  39.184  1.00  0.00           C  
ATOM   4044  CD1 PHE   260      51.805 -16.901  38.164  1.00  0.00           C  
ATOM   4045  HD1 PHE   260      51.353 -17.873  38.283  1.00  0.00           H  
ATOM   4046  CE1 PHE   260      52.503 -16.602  36.979  1.00  0.00           C  
ATOM   4047  HE1 PHE   260      52.586 -17.345  36.198  1.00  0.00           H  
ATOM   4048  CZ  PHE   260      53.090 -15.336  36.808  1.00  0.00           C  
ATOM   4049  HZ  PHE   260      53.627 -15.105  35.898  1.00  0.00           H  
ATOM   4050  CE2 PHE   260      52.979 -14.369  37.824  1.00  0.00           C  
ATOM   4051  HE2 PHE   260      53.431 -13.395  37.693  1.00  0.00           H  
ATOM   4052  CD2 PHE   260      52.281 -14.669  39.008  1.00  0.00           C  
ATOM   4053  HD2 PHE   260      52.197 -13.920  39.783  1.00  0.00           H  
ATOM   4054  C   PHE   260      51.049 -16.663  42.984  1.00  0.00           C  
ATOM   4055  O   PHE   260      50.486 -17.669  43.423  1.00  0.00           O  
ATOM   4056  N   ASN   261      51.013 -15.495  43.636  1.00  0.00           N  
ATOM   4057  H   ASN   261      51.449 -14.698  43.200  1.00  0.00           H  
ATOM   4058  CA  ASN   261      50.495 -15.323  44.998  1.00  0.00           C  
ATOM   4059  HA  ASN   261      51.107 -15.941  45.659  1.00  0.00           H  
ATOM   4060  CB  ASN   261      50.692 -13.846  45.404  1.00  0.00           C  
ATOM   4061  HB2 ASN   261      51.698 -13.528  45.130  1.00  0.00           H  
ATOM   4062  HB3 ASN   261      49.980 -13.225  44.859  1.00  0.00           H  
ATOM   4063  CG  ASN   261      50.531 -13.582  46.893  1.00  0.00           C  
ATOM   4064  OD1 ASN   261      50.365 -14.477  47.710  1.00  0.00           O  
ATOM   4065  ND2 ASN   261      50.585 -12.335  47.300  1.00  0.00           N  
ATOM   4066 HD21 ASN   261      50.731 -11.589  46.639  1.00  0.00           H  
ATOM   4067 HD22 ASN   261      50.505 -12.154  48.287  1.00  0.00           H  
ATOM   4068  C   ASN   261      49.028 -15.791  45.130  1.00  0.00           C  
ATOM   4069  O   ASN   261      48.175 -15.415  44.324  1.00  0.00           O  
ATOM   4070  N   GLN   262      48.746 -16.631  46.134  1.00  0.00           N  
ATOM   4071  H   GLN   262      49.505 -16.861  46.760  1.00  0.00           H  
ATOM   4072  CA  GLN   262      47.443 -17.274  46.411  1.00  0.00           C  
ATOM   4073  HA  GLN   262      47.629 -18.020  47.184  1.00  0.00           H  
ATOM   4074  CB  GLN   262      46.443 -16.254  47.007  1.00  0.00           C  
ATOM   4075  HB2 GLN   262      46.086 -15.605  46.206  1.00  0.00           H  
ATOM   4076  HB3 GLN   262      45.581 -16.799  47.395  1.00  0.00           H  
ATOM   4077  CG  GLN   262      46.985 -15.358  48.135  1.00  0.00           C  
ATOM   4078  HG2 GLN   262      47.735 -14.681  47.729  1.00  0.00           H  
ATOM   4079  HG3 GLN   262      46.170 -14.741  48.513  1.00  0.00           H  
ATOM   4080  CD  GLN   262      47.569 -16.144  49.306  1.00  0.00           C  
ATOM   4081  OE1 GLN   262      46.912 -16.962  49.930  1.00  0.00           O  
ATOM   4082  NE2 GLN   262      48.820 -15.932  49.653  1.00  0.00           N  
ATOM   4083 HE21 GLN   262      49.398 -15.292  49.113  1.00  0.00           H  
ATOM   4084 HE22 GLN   262      49.177 -16.434  50.448  1.00  0.00           H  
ATOM   4085  C   GLN   262      46.808 -18.065  45.236  1.00  0.00           C  
ATOM   4086  O   GLN   262      45.638 -18.447  45.321  1.00  0.00           O  
ATOM   4087  N   THR   263      47.532 -18.299  44.133  1.00  0.00           N  
ATOM   4088  H   THR   263      48.509 -18.027  44.128  1.00  0.00           H  
ATOM   4089  CA  THR   263      46.944 -18.702  42.842  1.00  0.00           C  
ATOM   4090  HA  THR   263      45.858 -18.691  42.928  1.00  0.00           H  
ATOM   4091  CB  THR   263      47.285 -17.666  41.754  1.00  0.00           C  
ATOM   4092  HB  THR   263      48.366 -17.612  41.622  1.00  0.00           H  
ATOM   4093  CG2 THR   263      46.625 -17.971  40.407  1.00  0.00           C  
ATOM   4094 HG21 THR   263      47.018 -18.897  39.992  1.00  0.00           H  
ATOM   4095 HG22 THR   263      45.545 -18.056  40.529  1.00  0.00           H  
ATOM   4096 HG23 THR   263      46.843 -17.163  39.707  1.00  0.00           H  
ATOM   4097  OG1 THR   263      46.804 -16.396  42.140  1.00  0.00           O  
ATOM   4098  HG1 THR   263      47.309 -16.107  42.922  1.00  0.00           H  
ATOM   4099  C   THR   263      47.345 -20.127  42.445  1.00  0.00           C  
ATOM   4100  O   THR   263      48.364 -20.349  41.792  1.00  0.00           O  
ATOM   4101  N   ASP   264      46.496 -21.097  42.798  1.00  0.00           N  
ATOM   4102  H   ASP   264      45.698 -20.836  43.358  1.00  0.00           H  
ATOM   4103  CA  ASP   264      46.686 -22.538  42.535  1.00  0.00           C  
ATOM   4104  HA  ASP   264      47.743 -22.721  42.332  1.00  0.00           H  
ATOM   4105  CB  ASP   264      46.316 -23.353  43.796  1.00  0.00           C  
ATOM   4106  HB2 ASP   264      45.241 -23.247  43.963  1.00  0.00           H  
ATOM   4107  HB3 ASP   264      46.510 -24.406  43.596  1.00  0.00           H  
ATOM   4108  CG  ASP   264      47.059 -22.981  45.096  1.00  0.00           C  
ATOM   4109  OD1 ASP   264      48.149 -22.365  45.061  1.00  0.00           O  
ATOM   4110  OD2 ASP   264      46.543 -23.311  46.190  1.00  0.00           O  
ATOM   4111  C   ASP   264      45.908 -23.034  41.288  1.00  0.00           C  
ATOM   4112  O   ASP   264      45.684 -24.233  41.120  1.00  0.00           O  
ATOM   4113  N   PHE   265      45.434 -22.118  40.434  1.00  0.00           N  
ATOM   4114  H   PHE   265      45.708 -21.162  40.599  1.00  0.00           H  
ATOM   4115  CA  PHE   265      44.302 -22.339  39.514  1.00  0.00           C  
ATOM   4116  HA  PHE   265      43.978 -23.372  39.623  1.00  0.00           H  
ATOM   4117  CB  PHE   265      43.116 -21.470  39.968  1.00  0.00           C  
ATOM   4118  HB2 PHE   265      43.381 -20.418  39.851  1.00  0.00           H  
ATOM   4119  HB3 PHE   265      42.260 -21.669  39.321  1.00  0.00           H  
ATOM   4120  CG  PHE   265      42.691 -21.733  41.403  1.00  0.00           C  
ATOM   4121  CD1 PHE   265      42.124 -22.976  41.742  1.00  0.00           C  
ATOM   4122  HD1 PHE   265      41.973 -23.725  40.978  1.00  0.00           H  
ATOM   4123  CE1 PHE   265      41.747 -23.247  43.069  1.00  0.00           C  
ATOM   4124  HE1 PHE   265      41.305 -24.201  43.321  1.00  0.00           H  
ATOM   4125  CZ  PHE   265      41.935 -22.273  44.065  1.00  0.00           C  
ATOM   4126  HZ  PHE   265      41.634 -22.480  45.082  1.00  0.00           H  
ATOM   4127  CE2 PHE   265      42.506 -21.030  43.733  1.00  0.00           C  
ATOM   4128  HE2 PHE   265      42.650 -20.279  44.498  1.00  0.00           H  
ATOM   4129  CD2 PHE   265      42.882 -20.760  42.404  1.00  0.00           C  
ATOM   4130  HD2 PHE   265      43.312 -19.801  42.152  1.00  0.00           H  
ATOM   4131  C   PHE   265      44.651 -22.213  38.016  1.00  0.00           C  
ATOM   4132  O   PHE   265      43.866 -21.706  37.213  1.00  0.00           O  
ATOM   4133  N   TYR   266      45.838 -22.688  37.632  1.00  0.00           N  
ATOM   4134  H   TYR   266      46.417 -23.096  38.350  1.00  0.00           H  
ATOM   4135  CA  TYR   266      46.226 -22.916  36.231  1.00  0.00           C  
ATOM   4136  HA  TYR   266      45.618 -22.281  35.584  1.00  0.00           H  
ATOM   4137  CB  TYR   266      47.695 -22.501  36.032  1.00  0.00           C  
ATOM   4138  HB2 TYR   266      48.320 -23.067  36.723  1.00  0.00           H  
ATOM   4139  HB3 TYR   266      48.010 -22.766  35.022  1.00  0.00           H  
ATOM   4140  CG  TYR   266      47.955 -21.016  36.218  1.00  0.00           C  
ATOM   4141  CD1 TYR   266      48.503 -20.532  37.423  1.00  0.00           C  
ATOM   4142  HD1 TYR   266      48.738 -21.215  38.229  1.00  0.00           H  
ATOM   4143  CE1 TYR   266      48.737 -19.153  37.587  1.00  0.00           C  
ATOM   4144  HE1 TYR   266      49.143 -18.773  38.512  1.00  0.00           H  
ATOM   4145  CZ  TYR   266      48.423 -18.252  36.548  1.00  0.00           C  
ATOM   4146  OH  TYR   266      48.647 -16.924  36.717  1.00  0.00           O  
ATOM   4147  HH  TYR   266      48.380 -16.410  35.950  1.00  0.00           H  
ATOM   4148  CE2 TYR   266      47.875 -18.735  35.340  1.00  0.00           C  
ATOM   4149  HE2 TYR   266      47.626 -18.046  34.546  1.00  0.00           H  
ATOM   4150  CD2 TYR   266      47.641 -20.115  35.180  1.00  0.00           C  
ATOM   4151  HD2 TYR   266      47.206 -20.481  34.259  1.00  0.00           H  
ATOM   4152  C   TYR   266      45.962 -24.375  35.798  1.00  0.00           C  
ATOM   4153  O   TYR   266      45.607 -25.226  36.613  1.00  0.00           O  
ATOM   4154  N   ALA   267      46.164 -24.676  34.510  1.00  0.00           N  
ATOM   4155  H   ALA   267      46.462 -23.942  33.888  1.00  0.00           H  
ATOM   4156  CA  ALA   267      46.092 -26.027  33.944  1.00  0.00           C  
ATOM   4157  HA  ALA   267      46.106 -26.760  34.753  1.00  0.00           H  
ATOM   4158  CB  ALA   267      44.766 -26.175  33.183  1.00  0.00           C  
ATOM   4159  HB1 ALA   267      44.746 -25.495  32.331  1.00  0.00           H  
ATOM   4160  HB2 ALA   267      44.657 -27.200  32.825  1.00  0.00           H  
ATOM   4161  HB3 ALA   267      43.931 -25.940  33.843  1.00  0.00           H  
ATOM   4162  C   ALA   267      47.301 -26.307  33.031  1.00  0.00           C  
ATOM   4163  O   ALA   267      47.729 -25.421  32.288  1.00  0.00           O  
ATOM   4164  N   MET   268      47.823 -27.540  33.063  1.00  0.00           N  
ATOM   4165  H   MET   268      47.434 -28.209  33.716  1.00  0.00           H  
ATOM   4166  CA  MET   268      48.989 -27.983  32.273  1.00  0.00           C  
ATOM   4167  HA  MET   268      49.454 -27.106  31.822  1.00  0.00           H  
ATOM   4168  CB  MET   268      50.040 -28.612  33.213  1.00  0.00           C  
ATOM   4169  HB2 MET   268      51.004 -28.584  32.705  1.00  0.00           H  
ATOM   4170  HB3 MET   268      50.132 -28.008  34.117  1.00  0.00           H  
ATOM   4171  CG  MET   268      49.769 -30.077  33.601  1.00  0.00           C  
ATOM   4172  HG2 MET   268      49.750 -30.684  32.695  1.00  0.00           H  
ATOM   4173  HG3 MET   268      50.612 -30.433  34.195  1.00  0.00           H  
ATOM   4174  SD  MET   268      48.245 -30.406  34.531  1.00  0.00           S  
ATOM   4175  CE  MET   268      48.767 -29.888  36.187  1.00  0.00           C  
ATOM   4176  HE1 MET   268      47.966 -30.096  36.897  1.00  0.00           H  
ATOM   4177  HE2 MET   268      49.656 -30.444  36.484  1.00  0.00           H  
ATOM   4178  HE3 MET   268      48.988 -28.820  36.193  1.00  0.00           H  
ATOM   4179  C   MET   268      48.633 -28.927  31.105  1.00  0.00           C  
ATOM   4180  O   MET   268      49.523 -29.358  30.372  1.00  0.00           O  
ATOM   4181  N   PHE   269      47.354 -29.286  30.957  1.00  0.00           N  
ATOM   4182  H   PHE   269      46.674 -28.856  31.562  1.00  0.00           H  
ATOM   4183  CA  PHE   269      46.877 -30.375  30.097  1.00  0.00           C  
ATOM   4184  HA  PHE   269      47.670 -30.654  29.400  1.00  0.00           H  
ATOM   4185  CB  PHE   269      46.578 -31.588  30.999  1.00  0.00           C  
ATOM   4186  HB2 PHE   269      47.363 -31.667  31.753  1.00  0.00           H  
ATOM   4187  HB3 PHE   269      45.642 -31.412  31.534  1.00  0.00           H  
ATOM   4188  CG  PHE   269      46.516 -32.929  30.292  1.00  0.00           C  
ATOM   4189  CD1 PHE   269      45.288 -33.597  30.118  1.00  0.00           C  
ATOM   4190  HD1 PHE   269      44.371 -33.144  30.466  1.00  0.00           H  
ATOM   4191  CE1 PHE   269      45.256 -34.864  29.505  1.00  0.00           C  
ATOM   4192  HE1 PHE   269      44.315 -35.381  29.375  1.00  0.00           H  
ATOM   4193  CZ  PHE   269      46.448 -35.465  29.064  1.00  0.00           C  
ATOM   4194  HZ  PHE   269      46.425 -36.441  28.598  1.00  0.00           H  
ATOM   4195  CE2 PHE   269      47.675 -34.799  29.236  1.00  0.00           C  
ATOM   4196  HE2 PHE   269      48.594 -35.263  28.904  1.00  0.00           H  
ATOM   4197  CD2 PHE   269      47.708 -33.534  29.850  1.00  0.00           C  
ATOM   4198  HD2 PHE   269      48.656 -33.033  29.994  1.00  0.00           H  
ATOM   4199  C   PHE   269      45.655 -29.950  29.260  1.00  0.00           C  
ATOM   4200  O   PHE   269      44.972 -28.972  29.590  1.00  0.00           O  
ATOM   4201  N   ASN   270      45.367 -30.684  28.182  1.00  0.00           N  
ATOM   4202  H   ASN   270      45.945 -31.490  27.983  1.00  0.00           H  
ATOM   4203  CA  ASN   270      44.201 -30.491  27.310  1.00  0.00           C  
ATOM   4204  HA  ASN   270      43.380 -30.100  27.915  1.00  0.00           H  
ATOM   4205  CB  ASN   270      44.553 -29.457  26.217  1.00  0.00           C  
ATOM   4206  HB2 ASN   270      45.141 -28.652  26.659  1.00  0.00           H  
ATOM   4207  HB3 ASN   270      45.166 -29.930  25.449  1.00  0.00           H  
ATOM   4208  CG  ASN   270      43.343 -28.808  25.559  1.00  0.00           C  
ATOM   4209  OD1 ASN   270      42.195 -29.079  25.882  1.00  0.00           O  
ATOM   4210  ND2 ASN   270      43.569 -27.917  24.622  1.00  0.00           N  
ATOM   4211 HD21 ASN   270      44.516 -27.710  24.352  1.00  0.00           H  
ATOM   4212 HD22 ASN   270      42.773 -27.464  24.182  1.00  0.00           H  
ATOM   4213  C   ASN   270      43.741 -31.844  26.722  1.00  0.00           C  
ATOM   4214  O   ASN   270      44.505 -32.811  26.702  1.00  0.00           O  
ATOM   4215  N   ALA   271      42.489 -31.933  26.268  1.00  0.00           N  
ATOM   4216  H   ALA   271      41.934 -31.086  26.232  1.00  0.00           H  
ATOM   4217  CA  ALA   271      41.876 -33.186  25.825  1.00  0.00           C  
ATOM   4218  HA  ALA   271      42.047 -33.934  26.602  1.00  0.00           H  
ATOM   4219  CB  ALA   271      40.362 -32.974  25.716  1.00  0.00           C  
ATOM   4220  HB1 ALA   271      39.979 -32.638  26.679  1.00  0.00           H  
ATOM   4221  HB2 ALA   271      40.144 -32.223  24.955  1.00  0.00           H  
ATOM   4222  HB3 ALA   271      39.872 -33.909  25.443  1.00  0.00           H  
ATOM   4223  C   ALA   271      42.476 -33.734  24.513  1.00  0.00           C  
ATOM   4224  O   ALA   271      42.753 -32.983  23.577  1.00  0.00           O  
ATOM   4225  N   SER   272      42.627 -35.062  24.430  1.00  0.00           N  
ATOM   4226  H   SER   272      42.417 -35.624  25.242  1.00  0.00           H  
ATOM   4227  CA  SER   272      43.129 -35.774  23.240  1.00  0.00           C  
ATOM   4228  HA  SER   272      43.845 -35.135  22.721  1.00  0.00           H  
ATOM   4229  CB  SER   272      43.877 -37.037  23.681  1.00  0.00           C  
ATOM   4230  HB2 SER   272      44.265 -37.553  22.801  1.00  0.00           H  
ATOM   4231  HB3 SER   272      44.719 -36.752  24.316  1.00  0.00           H  
ATOM   4232  OG  SER   272      43.016 -37.906  24.399  1.00  0.00           O  
ATOM   4233  HG  SER   272      43.544 -38.658  24.702  1.00  0.00           H  
ATOM   4234  C   SER   272      42.031 -36.138  22.229  1.00  0.00           C  
ATOM   4235  O   SER   272      42.334 -36.358  21.055  1.00  0.00           O  
ATOM   4236  N   LYS   273      40.761 -36.185  22.660  1.00  0.00           N  
ATOM   4237  H   LYS   273      40.605 -35.995  23.638  1.00  0.00           H  
ATOM   4238  CA  LYS   273      39.577 -36.372  21.802  1.00  0.00           C  
ATOM   4239  HA  LYS   273      39.918 -36.607  20.794  1.00  0.00           H  
ATOM   4240  CB  LYS   273      38.702 -37.543  22.291  1.00  0.00           C  
ATOM   4241  HB2 LYS   273      38.257 -37.280  23.253  1.00  0.00           H  
ATOM   4242  HB3 LYS   273      37.893 -37.678  21.572  1.00  0.00           H  
ATOM   4243  CG  LYS   273      39.451 -38.878  22.440  1.00  0.00           C  
ATOM   4244  HG2 LYS   273      40.042 -39.065  21.543  1.00  0.00           H  
ATOM   4245  HG3 LYS   273      40.118 -38.819  23.302  1.00  0.00           H  
ATOM   4246  CD  LYS   273      38.456 -40.035  22.644  1.00  0.00           C  
ATOM   4247  HD2 LYS   273      37.723 -39.742  23.399  1.00  0.00           H  
ATOM   4248  HD3 LYS   273      37.918 -40.213  21.710  1.00  0.00           H  
ATOM   4249  CE  LYS   273      39.106 -41.347  23.115  1.00  0.00           C  
ATOM   4250  HE2 LYS   273      39.537 -41.192  24.109  1.00  0.00           H  
ATOM   4251  HE3 LYS   273      38.315 -42.097  23.216  1.00  0.00           H  
ATOM   4252  NZ  LYS   273      40.148 -41.849  22.183  1.00  0.00           N  
ATOM   4253  HZ1 LYS   273      40.966 -41.259  22.200  1.00  0.00           H  
ATOM   4254  HZ2 LYS   273      40.433 -42.785  22.437  1.00  0.00           H  
ATOM   4255  HZ3 LYS   273      39.805 -41.868  21.224  1.00  0.00           H  
ATOM   4256  C   LYS   273      38.748 -35.086  21.704  1.00  0.00           C  
ATOM   4257  O   LYS   273      38.655 -34.341  22.680  1.00  0.00           O  
ATOM   4258  N   ALA   274      38.097 -34.863  20.562  1.00  0.00           N  
ATOM   4259  H   ALA   274      38.200 -35.548  19.822  1.00  0.00           H  
ATOM   4260  CA  ALA   274      37.198 -33.726  20.325  1.00  0.00           C  
ATOM   4261  HA  ALA   274      37.390 -32.975  21.091  1.00  0.00           H  
ATOM   4262  CB  ALA   274      37.554 -33.091  18.975  1.00  0.00           C  
ATOM   4263  HB1 ALA   274      36.928 -32.216  18.801  1.00  0.00           H  
ATOM   4264  HB2 ALA   274      38.600 -32.779  18.980  1.00  0.00           H  
ATOM   4265  HB3 ALA   274      37.397 -33.811  18.170  1.00  0.00           H  
ATOM   4266  C   ALA   274      35.708 -34.144  20.410  1.00  0.00           C  
ATOM   4267  O   ALA   274      35.375 -35.251  19.980  1.00  0.00           O  
ATOM   4268  N   PRO   275      34.805 -33.305  20.959  1.00  0.00           N  
ATOM   4269  CD  PRO   275      35.080 -31.975  21.489  1.00  0.00           C  
ATOM   4270  HD2 PRO   275      35.598 -31.352  20.759  1.00  0.00           H  
ATOM   4271  HD3 PRO   275      35.674 -32.064  22.400  1.00  0.00           H  
ATOM   4272  CG  PRO   275      33.720 -31.368  21.828  1.00  0.00           C  
ATOM   4273  HG2 PRO   275      33.309 -30.871  20.947  1.00  0.00           H  
ATOM   4274  HG3 PRO   275      33.785 -30.674  22.667  1.00  0.00           H  
ATOM   4275  CB  PRO   275      32.878 -32.596  22.170  1.00  0.00           C  
ATOM   4276  HB2 PRO   275      31.812 -32.404  22.040  1.00  0.00           H  
ATOM   4277  HB3 PRO   275      33.082 -32.897  23.198  1.00  0.00           H  
ATOM   4278  CA  PRO   275      33.405 -33.668  21.207  1.00  0.00           C  
ATOM   4279  HA  PRO   275      33.371 -34.634  21.713  1.00  0.00           H  
ATOM   4280  C   PRO   275      32.546 -33.770  19.931  1.00  0.00           C  
ATOM   4281  O   PRO   275      32.843 -33.157  18.902  1.00  0.00           O  
ATOM   4282  N   SER   276      31.440 -34.520  20.017  1.00  0.00           N  
ATOM   4283  H   SER   276      31.258 -35.001  20.886  1.00  0.00           H  
ATOM   4284  CA  SER   276      30.503 -34.786  18.912  1.00  0.00           C  
ATOM   4285  HA  SER   276      30.504 -33.924  18.245  1.00  0.00           H  
ATOM   4286  CB  SER   276      30.992 -36.005  18.119  1.00  0.00           C  
ATOM   4287  HB2 SER   276      30.359 -36.142  17.246  1.00  0.00           H  
ATOM   4288  HB3 SER   276      32.013 -35.830  17.784  1.00  0.00           H  
ATOM   4289  OG  SER   276      30.937 -37.186  18.892  1.00  0.00           O  
ATOM   4290  HG  SER   276      31.629 -37.128  19.582  1.00  0.00           H  
ATOM   4291  C   SER   276      29.055 -35.030  19.396  1.00  0.00           C  
ATOM   4292  O   SER   276      28.850 -35.380  20.566  1.00  0.00           O  
ATOM   4293  N   PRO   277      28.032 -34.846  18.530  1.00  0.00           N  
ATOM   4294  CD  PRO   277      28.123 -34.278  17.187  1.00  0.00           C  
ATOM   4295  HD2 PRO   277      28.870 -34.781  16.575  1.00  0.00           H  
ATOM   4296  HD3 PRO   277      28.354 -33.214  17.261  1.00  0.00           H  
ATOM   4297  CG  PRO   277      26.741 -34.455  16.558  1.00  0.00           C  
ATOM   4298  HG2 PRO   277      26.677 -35.432  16.075  1.00  0.00           H  
ATOM   4299  HG3 PRO   277      26.514 -33.659  15.848  1.00  0.00           H  
ATOM   4300  CB  PRO   277      25.817 -34.417  17.772  1.00  0.00           C  
ATOM   4301  HB2 PRO   277      24.859 -34.897  17.564  1.00  0.00           H  
ATOM   4302  HB3 PRO   277      25.660 -33.380  18.077  1.00  0.00           H  
ATOM   4303  CA  PRO   277      26.631 -35.151  18.845  1.00  0.00           C  
ATOM   4304  HA  PRO   277      26.376 -34.741  19.823  1.00  0.00           H  
ATOM   4305  C   PRO   277      26.326 -36.663  18.858  1.00  0.00           C  
ATOM   4306  O   PRO   277      27.120 -37.488  18.405  1.00  0.00           O  
ATOM   4307  N   ARG   278      25.137 -37.028  19.358  1.00  0.00           N  
ATOM   4308  H   ARG   278      24.523 -36.288  19.662  1.00  0.00           H  
ATOM   4309  CA  ARG   278      24.607 -38.408  19.377  1.00  0.00           C  
ATOM   4310  HA  ARG   278      25.421 -39.094  19.624  1.00  0.00           H  
ATOM   4311  CB  ARG   278      23.502 -38.528  20.448  1.00  0.00           C  
ATOM   4312  HB2 ARG   278      22.686 -37.861  20.165  1.00  0.00           H  
ATOM   4313  HB3 ARG   278      23.115 -39.549  20.452  1.00  0.00           H  
ATOM   4314  CG  ARG   278      23.986 -38.180  21.872  1.00  0.00           C  
ATOM   4315  HG2 ARG   278      24.712 -38.931  22.187  1.00  0.00           H  
ATOM   4316  HG3 ARG   278      24.493 -37.216  21.868  1.00  0.00           H  
ATOM   4317  CD  ARG   278      22.853 -38.126  22.915  1.00  0.00           C  
ATOM   4318  HD2 ARG   278      22.456 -39.135  23.040  1.00  0.00           H  
ATOM   4319  HD3 ARG   278      23.274 -37.816  23.874  1.00  0.00           H  
ATOM   4320  NE  ARG   278      21.741 -37.218  22.548  1.00  0.00           N  
ATOM   4321  HE  ARG   278      20.830 -37.633  22.398  1.00  0.00           H  
ATOM   4322  CZ  ARG   278      21.778 -35.913  22.341  1.00  0.00           C  
ATOM   4323  NH1 ARG   278      22.828 -35.173  22.548  1.00  0.00           N  
ATOM   4324 HH11 ARG   278      23.618 -35.562  23.058  1.00  0.00           H  
ATOM   4325 HH12 ARG   278      22.788 -34.185  22.384  1.00  0.00           H  
ATOM   4326  NH2 ARG   278      20.712 -35.312  21.907  1.00  0.00           N  
ATOM   4327 HH21 ARG   278      19.856 -35.849  21.827  1.00  0.00           H  
ATOM   4328 HH22 ARG   278      20.720 -34.324  21.731  1.00  0.00           H  
ATOM   4329  C   ARG   278      24.066 -38.811  17.993  1.00  0.00           C  
ATOM   4330  O   ARG   278      23.462 -37.978  17.318  1.00  0.00           O  
ATOM   4331  N   HIE   279      24.212 -40.086  17.611  1.00  0.00           N  
ATOM   4332  H   HIE   279      24.739 -40.700  18.213  1.00  0.00           H  
ATOM   4333  CA  HIE   279      23.768 -40.613  16.300  1.00  0.00           C  
ATOM   4334  HA  HIE   279      23.553 -39.773  15.636  1.00  0.00           H  
ATOM   4335  CB  HIE   279      24.910 -41.406  15.638  1.00  0.00           C  
ATOM   4336  HB2 HIE   279      25.198 -42.235  16.286  1.00  0.00           H  
ATOM   4337  HB3 HIE   279      24.547 -41.831  14.701  1.00  0.00           H  
ATOM   4338  CG  HIE   279      26.134 -40.579  15.314  1.00  0.00           C  
ATOM   4339  ND1 HIE   279      26.168 -39.510  14.412  1.00  0.00           N  
ATOM   4340  CE1 HIE   279      27.449 -39.108  14.364  1.00  0.00           C  
ATOM   4341  HE1 HIE   279      27.822 -38.302  13.743  1.00  0.00           H  
ATOM   4342  NE2 HIE   279      28.209 -39.861  15.175  1.00  0.00           N  
ATOM   4343  HE2 HIE   279      29.216 -39.772  15.277  1.00  0.00           H  
ATOM   4344  CD2 HIE   279      27.398 -40.797  15.782  1.00  0.00           C  
ATOM   4345  HD2 HIE   279      27.703 -41.577  16.469  1.00  0.00           H  
ATOM   4346  C   HIE   279      22.465 -41.437  16.334  1.00  0.00           C  
ATOM   4347  O   HIE   279      21.875 -41.683  15.283  1.00  0.00           O  
ATOM   4348  N   GLY   280      21.993 -41.850  17.517  1.00  0.00           N  
ATOM   4349  H   GLY   280      22.526 -41.625  18.341  1.00  0.00           H  
ATOM   4350  CA  GLY   280      20.727 -42.579  17.692  1.00  0.00           C  
ATOM   4351  HA2 GLY   280      20.639 -43.343  16.919  1.00  0.00           H  
ATOM   4352  HA3 GLY   280      20.745 -43.086  18.657  1.00  0.00           H  
ATOM   4353  C   GLY   280      19.470 -41.694  17.634  1.00  0.00           C  
ATOM   4354  O   GLY   280      19.523 -40.520  17.266  1.00  0.00           O  
ATOM   4355  N   TYR   281      18.328 -42.251  18.057  1.00  0.00           N  
ATOM   4356  H   TYR   281      18.365 -43.224  18.342  1.00  0.00           H  
ATOM   4357  CA  TYR   281      17.021 -41.566  18.154  1.00  0.00           C  
ATOM   4358  HA  TYR   281      16.311 -42.330  18.472  1.00  0.00           H  
ATOM   4359  CB  TYR   281      17.031 -40.494  19.269  1.00  0.00           C  
ATOM   4360  HB2 TYR   281      17.567 -39.618  18.902  1.00  0.00           H  
ATOM   4361  HB3 TYR   281      16.003 -40.178  19.450  1.00  0.00           H  
ATOM   4362  CG  TYR   281      17.638 -40.900  20.602  1.00  0.00           C  
ATOM   4363  CD1 TYR   281      18.990 -40.611  20.877  1.00  0.00           C  
ATOM   4364  HD1 TYR   281      19.597 -40.118  20.128  1.00  0.00           H  
ATOM   4365  CE1 TYR   281      19.555 -40.969  22.117  1.00  0.00           C  
ATOM   4366  HE1 TYR   281      20.595 -40.764  22.316  1.00  0.00           H  
ATOM   4367  CZ  TYR   281      18.757 -41.601  23.097  1.00  0.00           C  
ATOM   4368  OH  TYR   281      19.293 -41.942  24.298  1.00  0.00           O  
ATOM   4369  HH  TYR   281      20.251 -41.867  24.300  1.00  0.00           H  
ATOM   4370  CE2 TYR   281      17.400 -41.876  22.827  1.00  0.00           C  
ATOM   4371  HE2 TYR   281      16.796 -42.361  23.582  1.00  0.00           H  
ATOM   4372  CD2 TYR   281      16.844 -41.533  21.579  1.00  0.00           C  
ATOM   4373  HD2 TYR   281      15.806 -41.759  21.371  1.00  0.00           H  
ATOM   4374  C   TYR   281      16.452 -41.017  16.821  1.00  0.00           C  
ATOM   4375  O   TYR   281      15.624 -40.100  16.830  1.00  0.00           O  
ATOM   4376  N   THR   282      16.879 -41.556  15.672  1.00  0.00           N  
ATOM   4377  H   THR   282      17.573 -42.288  15.712  1.00  0.00           H  
ATOM   4378  CA  THR   282      16.462 -41.103  14.326  1.00  0.00           C  
ATOM   4379  HA  THR   282      16.424 -40.014  14.315  1.00  0.00           H  
ATOM   4380  CB  THR   282      17.483 -41.542  13.264  1.00  0.00           C  
ATOM   4381  HB  THR   282      17.102 -41.277  12.277  1.00  0.00           H  
ATOM   4382  CG2 THR   282      18.843 -40.870  13.449  1.00  0.00           C  
ATOM   4383 HG21 THR   282      19.514 -41.168  12.643  1.00  0.00           H  
ATOM   4384 HG22 THR   282      18.724 -39.787  13.418  1.00  0.00           H  
ATOM   4385 HG23 THR   282      19.285 -41.154  14.403  1.00  0.00           H  
ATOM   4386  OG1 THR   282      17.678 -42.939  13.320  1.00  0.00           O  
ATOM   4387  HG1 THR   282      18.290 -43.164  12.607  1.00  0.00           H  
ATOM   4388  C   THR   282      15.072 -41.599  13.910  1.00  0.00           C  
ATOM   4389  O   THR   282      14.365 -40.900  13.186  1.00  0.00           O  
ATOM   4390  N   ASN   283      14.656 -42.777  14.383  1.00  0.00           N  
ATOM   4391  H   ASN   283      15.302 -43.298  14.959  1.00  0.00           H  
ATOM   4392  CA  ASN   283      13.334 -43.375  14.172  1.00  0.00           C  
ATOM   4393  HA  ASN   283      12.592 -42.578  14.075  1.00  0.00           H  
ATOM   4394  CB  ASN   283      13.366 -44.187  12.858  1.00  0.00           C  
ATOM   4395  HB2 ASN   283      13.656 -43.530  12.038  1.00  0.00           H  
ATOM   4396  HB3 ASN   283      14.119 -44.969  12.945  1.00  0.00           H  
ATOM   4397  CG  ASN   283      12.041 -44.835  12.475  1.00  0.00           C  
ATOM   4398  OD1 ASN   283      10.976 -44.513  12.979  1.00  0.00           O  
ATOM   4399  ND2 ASN   283      12.068 -45.800  11.586  1.00  0.00           N  
ATOM   4400 HD21 ASN   283      12.935 -46.071  11.154  1.00  0.00           H  
ATOM   4401 HD22 ASN   283      11.190 -46.206  11.307  1.00  0.00           H  
ATOM   4402  C   ASN   283      12.956 -44.238  15.393  1.00  0.00           C  
ATOM   4403  O   ASN   283      13.831 -44.838  16.022  1.00  0.00           O  
ATOM   4404  N   SER   284      11.662 -44.307  15.722  1.00  0.00           N  
ATOM   4405  H   SER   284      11.007 -43.813  15.129  1.00  0.00           H  
ATOM   4406  CA  SER   284      11.117 -45.076  16.855  1.00  0.00           C  
ATOM   4407  HA  SER   284      11.896 -45.745  17.222  1.00  0.00           H  
ATOM   4408  CB  SER   284      10.774 -44.117  18.004  1.00  0.00           C  
ATOM   4409  HB2 SER   284      11.627 -43.462  18.192  1.00  0.00           H  
ATOM   4410  HB3 SER   284       9.916 -43.504  17.725  1.00  0.00           H  
ATOM   4411  OG  SER   284      10.486 -44.830  19.188  1.00  0.00           O  
ATOM   4412  HG  SER   284       9.790 -45.476  18.975  1.00  0.00           H  
ATOM   4413  C   SER   284       9.928 -45.984  16.481  1.00  0.00           C  
ATOM   4414  O   SER   284       9.243 -46.495  17.366  1.00  0.00           O  
ATOM   4415  N   TYR   285       9.659 -46.196  15.187  1.00  0.00           N  
ATOM   4416  H   TYR   285      10.228 -45.734  14.490  1.00  0.00           H  
ATOM   4417  CA  TYR   285       8.638 -47.143  14.715  1.00  0.00           C  
ATOM   4418  HA  TYR   285       7.743 -47.010  15.325  1.00  0.00           H  
ATOM   4419  CB  TYR   285       8.262 -46.790  13.264  1.00  0.00           C  
ATOM   4420  HB2 TYR   285       7.964 -45.741  13.224  1.00  0.00           H  
ATOM   4421  HB3 TYR   285       9.146 -46.901  12.634  1.00  0.00           H  
ATOM   4422  CG  TYR   285       7.131 -47.622  12.686  1.00  0.00           C  
ATOM   4423  CD1 TYR   285       7.396 -48.606  11.712  1.00  0.00           C  
ATOM   4424  HD1 TYR   285       8.403 -48.755  11.345  1.00  0.00           H  
ATOM   4425  CE1 TYR   285       6.350 -49.409  11.217  1.00  0.00           C  
ATOM   4426  HE1 TYR   285       6.543 -50.168  10.471  1.00  0.00           H  
ATOM   4427  CZ  TYR   285       5.034 -49.230  11.693  1.00  0.00           C  
ATOM   4428  OH  TYR   285       4.031 -50.015  11.219  1.00  0.00           O  
ATOM   4429  HH  TYR   285       3.184 -49.800  11.622  1.00  0.00           H  
ATOM   4430  CE2 TYR   285       4.767 -48.242  12.666  1.00  0.00           C  
ATOM   4431  HE2 TYR   285       3.759 -48.102  13.030  1.00  0.00           H  
ATOM   4432  CD2 TYR   285       5.815 -47.439  13.158  1.00  0.00           C  
ATOM   4433  HD2 TYR   285       5.606 -46.681  13.902  1.00  0.00           H  
ATOM   4434  C   TYR   285       9.081 -48.617  14.873  1.00  0.00           C  
ATOM   4435  O   TYR   285      10.270 -48.915  15.032  1.00  0.00           O  
ATOM   4436  N   GLY   286       8.131 -49.556  14.814  1.00  0.00           N  
ATOM   4437  H   GLY   286       7.176 -49.259  14.668  1.00  0.00           H  
ATOM   4438  CA  GLY   286       8.395 -51.000  14.835  1.00  0.00           C  
ATOM   4439  HA2 GLY   286       7.475 -51.540  14.610  1.00  0.00           H  
ATOM   4440  HA3 GLY   286       9.120 -51.239  14.057  1.00  0.00           H  
ATOM   4441  C   GLY   286       8.923 -51.501  16.183  1.00  0.00           C  
ATOM   4442  O   GLY   286       8.384 -51.159  17.236  1.00  0.00           O  
ATOM   4443  N   GLY   287       9.992 -52.304  16.161  1.00  0.00           N  
ATOM   4444  H   GLY   287      10.386 -52.539  15.262  1.00  0.00           H  
ATOM   4445  CA  GLY   287      10.558 -52.963  17.349  1.00  0.00           C  
ATOM   4446  HA2 GLY   287       9.816 -53.643  17.769  1.00  0.00           H  
ATOM   4447  HA3 GLY   287      11.419 -53.555  17.037  1.00  0.00           H  
ATOM   4448  C   GLY   287      11.029 -52.018  18.466  1.00  0.00           C  
ATOM   4449  O   GLY   287      11.047 -52.417  19.627  1.00  0.00           O  
ATOM   4450  N   ALA   288      11.365 -50.763  18.143  1.00  0.00           N  
ATOM   4451  H   ALA   288      11.349 -50.501  17.169  1.00  0.00           H  
ATOM   4452  CA  ALA   288      11.686 -49.727  19.132  1.00  0.00           C  
ATOM   4453  HA  ALA   288      12.229 -50.188  19.960  1.00  0.00           H  
ATOM   4454  CB  ALA   288      12.620 -48.709  18.465  1.00  0.00           C  
ATOM   4455  HB1 ALA   288      13.520 -49.210  18.104  1.00  0.00           H  
ATOM   4456  HB2 ALA   288      12.112 -48.229  17.628  1.00  0.00           H  
ATOM   4457  HB3 ALA   288      12.907 -47.946  19.191  1.00  0.00           H  
ATOM   4458  C   ALA   288      10.443 -49.041  19.743  1.00  0.00           C  
ATOM   4459  O   ALA   288      10.546 -48.444  20.814  1.00  0.00           O  
ATOM   4460  N   GLY   289       9.286 -49.114  19.072  1.00  0.00           N  
ATOM   4461  H   GLY   289       9.271 -49.638  18.208  1.00  0.00           H  
ATOM   4462  CA  GLY   289       8.011 -48.541  19.524  1.00  0.00           C  
ATOM   4463  HA2 GLY   289       8.195 -47.653  20.128  1.00  0.00           H  
ATOM   4464  HA3 GLY   289       7.441 -48.241  18.645  1.00  0.00           H  
ATOM   4465  C   GLY   289       7.140 -49.509  20.333  1.00  0.00           C  
ATOM   4466  O   GLY   289       6.311 -49.067  21.128  1.00  0.00           O  
ATOM   4467  N   ALA   290       7.332 -50.820  20.160  1.00  0.00           N  
ATOM   4468  H   ALA   290       7.992 -51.114  19.456  1.00  0.00           H  
ATOM   4469  CA  ALA   290       6.694 -51.853  20.978  1.00  0.00           C  
ATOM   4470  HA  ALA   290       5.615 -51.691  20.952  1.00  0.00           H  
ATOM   4471  CB  ALA   290       6.985 -53.222  20.350  1.00  0.00           C  
ATOM   4472  HB1 ALA   290       8.059 -53.415  20.358  1.00  0.00           H  
ATOM   4473  HB2 ALA   290       6.479 -54.003  20.918  1.00  0.00           H  
ATOM   4474  HB3 ALA   290       6.623 -53.243  19.321  1.00  0.00           H  
ATOM   4475  C   ALA   290       7.148 -51.780  22.454  1.00  0.00           C  
ATOM   4476  O   ALA   290       8.298 -51.443  22.746  1.00  0.00           O  
ATOM   4477  N   GLY   291       6.252 -52.107  23.390  1.00  0.00           N  
ATOM   4478  H   GLY   291       5.331 -52.410  23.104  1.00  0.00           H  
ATOM   4479  CA  GLY   291       6.499 -51.977  24.830  1.00  0.00           C  
ATOM   4480  HA2 GLY   291       7.317 -52.636  25.120  1.00  0.00           H  
ATOM   4481  HA3 GLY   291       6.802 -50.950  25.033  1.00  0.00           H  
ATOM   4482  C   GLY   291       5.276 -52.311  25.702  1.00  0.00           C  
ATOM   4483  O   GLY   291       4.299 -52.864  25.190  1.00  0.00           O  
ATOM   4484  N   PRO   292       5.308 -51.978  27.008  1.00  0.00           N  
ATOM   4485  CD  PRO   292       6.414 -51.312  27.682  1.00  0.00           C  
ATOM   4486  HD2 PRO   292       6.681 -50.377  27.188  1.00  0.00           H  
ATOM   4487  HD3 PRO   292       7.276 -51.980  27.715  1.00  0.00           H  
ATOM   4488  CG  PRO   292       5.932 -51.029  29.103  1.00  0.00           C  
ATOM   4489  HG2 PRO   292       5.433 -50.060  29.139  1.00  0.00           H  
ATOM   4490  HG3 PRO   292       6.757 -51.067  29.812  1.00  0.00           H  
ATOM   4491  CB  PRO   292       4.920 -52.147  29.349  1.00  0.00           C  
ATOM   4492  HB2 PRO   292       4.196 -51.876  30.119  1.00  0.00           H  
ATOM   4493  HB3 PRO   292       5.451 -53.056  29.638  1.00  0.00           H  
ATOM   4494  CA  PRO   292       4.268 -52.354  27.976  1.00  0.00           C  
ATOM   4495  HA  PRO   292       4.025 -53.411  27.860  1.00  0.00           H  
ATOM   4496  C   PRO   292       2.959 -51.554  27.841  1.00  0.00           C  
ATOM   4497  O   PRO   292       1.905 -52.027  28.265  1.00  0.00           O  
ATOM   4498  N   GLY   293       2.995 -50.359  27.239  1.00  0.00           N  
ATOM   4499  H   GLY   293       3.888 -50.027  26.912  1.00  0.00           H  
ATOM   4500  CA  GLY   293       1.805 -49.564  26.918  1.00  0.00           C  
ATOM   4501  HA2 GLY   293       2.105 -48.693  26.337  1.00  0.00           H  
ATOM   4502  HA3 GLY   293       1.138 -50.162  26.294  1.00  0.00           H  
ATOM   4503  C   GLY   293       1.027 -49.064  28.142  1.00  0.00           C  
ATOM   4504  O   GLY   293       1.458 -48.129  28.820  1.00  0.00           O  
ATOM   4505  N   GLY   294      -0.166 -49.628  28.364  1.00  0.00           N  
ATOM   4506  H   GLY   294      -0.420 -50.414  27.782  1.00  0.00           H  
ATOM   4507  CA  GLY   294      -1.104 -49.249  29.436  1.00  0.00           C  
ATOM   4508  HA2 GLY   294      -1.935 -49.954  29.435  1.00  0.00           H  
ATOM   4509  HA3 GLY   294      -0.594 -49.327  30.395  1.00  0.00           H  
ATOM   4510  C   GLY   294      -1.687 -47.831  29.322  1.00  0.00           C  
ATOM   4511  O   GLY   294      -2.357 -47.358  30.241  1.00  0.00           O  
ATOM   4512  N   ASP   295      -1.406 -47.131  28.219  1.00  0.00           N  
ATOM   4513  H   ASP   295      -0.929 -47.638  27.489  1.00  0.00           H  
ATOM   4514  CA  ASP   295      -1.546 -45.679  27.998  1.00  0.00           C  
ATOM   4515  HA  ASP   295      -1.141 -45.483  27.004  1.00  0.00           H  
ATOM   4516  CB  ASP   295      -3.025 -45.257  27.947  1.00  0.00           C  
ATOM   4517  HB2 ASP   295      -3.408 -45.255  28.965  1.00  0.00           H  
ATOM   4518  HB3 ASP   295      -3.087 -44.233  27.576  1.00  0.00           H  
ATOM   4519  CG  ASP   295      -3.927 -46.140  27.078  1.00  0.00           C  
ATOM   4520  OD1 ASP   295      -5.075 -46.388  27.519  1.00  0.00           O  
ATOM   4521  OD2 ASP   295      -3.503 -46.567  25.982  1.00  0.00           O  
ATOM   4522  C   ASP   295      -0.740 -44.769  28.954  1.00  0.00           C  
ATOM   4523  O   ASP   295      -0.613 -43.576  28.681  1.00  0.00           O  
ATOM   4524  N   VAL   296      -0.188 -45.305  30.053  1.00  0.00           N  
ATOM   4525  H   VAL   296      -0.399 -46.274  30.240  1.00  0.00           H  
ATOM   4526  CA  VAL   296       0.481 -44.535  31.125  1.00  0.00           C  
ATOM   4527  HA  VAL   296       0.547 -43.493  30.811  1.00  0.00           H  
ATOM   4528  CB  VAL   296      -0.347 -44.542  32.431  1.00  0.00           C  
ATOM   4529  HB  VAL   296       0.099 -43.824  33.119  1.00  0.00           H  
ATOM   4530  CG1 VAL   296      -1.797 -44.108  32.188  1.00  0.00           C  
ATOM   4531 HG11 VAL   296      -2.299 -43.958  33.145  1.00  0.00           H  
ATOM   4532 HG12 VAL   296      -1.808 -43.170  31.633  1.00  0.00           H  
ATOM   4533 HG13 VAL   296      -2.322 -44.874  31.623  1.00  0.00           H  
ATOM   4534  CG2 VAL   296      -0.370 -45.908  33.131  1.00  0.00           C  
ATOM   4535 HG21 VAL   296      -0.759 -46.678  32.464  1.00  0.00           H  
ATOM   4536 HG22 VAL   296       0.634 -46.180  33.450  1.00  0.00           H  
ATOM   4537 HG23 VAL   296      -1.000 -45.856  34.019  1.00  0.00           H  
ATOM   4538  C   VAL   296       1.925 -44.967  31.410  1.00  0.00           C  
ATOM   4539  O   VAL   296       2.648 -44.223  32.070  1.00  0.00           O  
ATOM   4540  N   TYR   297       2.377 -46.133  30.927  1.00  0.00           N  
ATOM   4541  H   TYR   297       1.754 -46.728  30.395  1.00  0.00           H  
ATOM   4542  CA  TYR   297       3.751 -46.610  31.159  1.00  0.00           C  
ATOM   4543  HA  TYR   297       4.098 -46.221  32.117  1.00  0.00           H  
ATOM   4544  CB  TYR   297       3.782 -48.146  31.251  1.00  0.00           C  
ATOM   4545  HB2 TYR   297       3.717 -48.546  30.239  1.00  0.00           H  
ATOM   4546  HB3 TYR   297       4.752 -48.441  31.648  1.00  0.00           H  
ATOM   4547  CG  TYR   297       2.708 -48.811  32.101  1.00  0.00           C  
ATOM   4548  CD1 TYR   297       1.986 -49.898  31.571  1.00  0.00           C  
ATOM   4549  HD1 TYR   297       2.199 -50.256  30.573  1.00  0.00           H  
ATOM   4550  CE1 TYR   297       0.987 -50.530  32.332  1.00  0.00           C  
ATOM   4551  HE1 TYR   297       0.435 -51.366  31.927  1.00  0.00           H  
ATOM   4552  CZ  TYR   297       0.702 -50.082  33.638  1.00  0.00           C  
ATOM   4553  OH  TYR   297      -0.287 -50.691  34.344  1.00  0.00           O  
ATOM   4554  HH  TYR   297      -0.179 -50.612  35.309  1.00  0.00           H  
ATOM   4555  CE2 TYR   297       1.429 -48.999  34.178  1.00  0.00           C  
ATOM   4556  HE2 TYR   297       1.203 -48.647  35.173  1.00  0.00           H  
ATOM   4557  CD2 TYR   297       2.436 -48.371  33.414  1.00  0.00           C  
ATOM   4558  HD2 TYR   297       2.997 -47.550  33.839  1.00  0.00           H  
ATOM   4559  C   TYR   297       4.740 -46.114  30.088  1.00  0.00           C  
ATOM   4560  O   TYR   297       5.930 -45.970  30.365  1.00  0.00           O  
ATOM   4561  N   SER   298       4.267 -45.852  28.865  1.00  0.00           N  
ATOM   4562  H   SER   298       3.277 -45.974  28.713  1.00  0.00           H  
ATOM   4563  CA  SER   298       5.090 -45.358  27.750  1.00  0.00           C  
ATOM   4564  HA  SER   298       6.097 -45.759  27.860  1.00  0.00           H  
ATOM   4565  CB  SER   298       4.541 -45.899  26.426  1.00  0.00           C  
ATOM   4566  HB2 SER   298       4.520 -46.989  26.474  1.00  0.00           H  
ATOM   4567  HB3 SER   298       3.523 -45.537  26.272  1.00  0.00           H  
ATOM   4568  OG  SER   298       5.352 -45.507  25.334  1.00  0.00           O  
ATOM   4569  HG  SER   298       5.031 -44.657  25.005  1.00  0.00           H  
ATOM   4570  C   SER   298       5.186 -43.825  27.750  1.00  0.00           C  
ATOM   4571  O   SER   298       4.164 -43.137  27.727  1.00  0.00           O  
ATOM   4572  N   LEU   299       6.410 -43.287  27.750  1.00  0.00           N  
ATOM   4573  H   LEU   299       7.194 -43.931  27.785  1.00  0.00           H  
ATOM   4574  CA  LEU   299       6.714 -41.859  27.937  1.00  0.00           C  
ATOM   4575  HA  LEU   299       5.787 -41.327  28.154  1.00  0.00           H  
ATOM   4576  CB  LEU   299       7.647 -41.722  29.157  1.00  0.00           C  
ATOM   4577  HB2 LEU   299       8.471 -42.425  29.031  1.00  0.00           H  
ATOM   4578  HB3 LEU   299       8.071 -40.718  29.187  1.00  0.00           H  
ATOM   4579  CG  LEU   299       6.953 -42.001  30.505  1.00  0.00           C  
ATOM   4580  HG  LEU   299       6.320 -42.885  30.428  1.00  0.00           H  
ATOM   4581  CD1 LEU   299       7.997 -42.256  31.591  1.00  0.00           C  
ATOM   4582 HD11 LEU   299       8.645 -41.389  31.702  1.00  0.00           H  
ATOM   4583 HD12 LEU   299       7.493 -42.455  32.538  1.00  0.00           H  
ATOM   4584 HD13 LEU   299       8.592 -43.130  31.326  1.00  0.00           H  
ATOM   4585  CD2 LEU   299       6.101 -40.806  30.931  1.00  0.00           C  
ATOM   4586 HD21 LEU   299       5.296 -40.641  30.218  1.00  0.00           H  
ATOM   4587 HD22 LEU   299       5.652 -41.014  31.902  1.00  0.00           H  
ATOM   4588 HD23 LEU   299       6.713 -39.908  31.012  1.00  0.00           H  
ATOM   4589  C   LEU   299       7.319 -41.185  26.690  1.00  0.00           C  
ATOM   4590  O   LEU   299       7.935 -41.834  25.844  1.00  0.00           O  
ATOM   4591  N   GLN   300       7.178 -39.855  26.599  1.00  0.00           N  
ATOM   4592  H   GLN   300       6.689 -39.380  27.342  1.00  0.00           H  
ATOM   4593  CA  GLN   300       7.741 -39.032  25.516  1.00  0.00           C  
ATOM   4594  HA  GLN   300       7.558 -39.546  24.570  1.00  0.00           H  
ATOM   4595  CB  GLN   300       7.035 -37.665  25.449  1.00  0.00           C  
ATOM   4596  HB2 GLN   300       7.144 -37.152  26.406  1.00  0.00           H  
ATOM   4597  HB3 GLN   300       7.526 -37.065  24.681  1.00  0.00           H  
ATOM   4598  CG  GLN   300       5.540 -37.777  25.094  1.00  0.00           C  
ATOM   4599  HG2 GLN   300       5.436 -38.373  24.187  1.00  0.00           H  
ATOM   4600  HG3 GLN   300       5.006 -38.286  25.897  1.00  0.00           H  
ATOM   4601  CD  GLN   300       4.870 -36.423  24.851  1.00  0.00           C  
ATOM   4602  OE1 GLN   300       5.420 -35.357  25.079  1.00  0.00           O  
ATOM   4603  NE2 GLN   300       3.650 -36.408  24.358  1.00  0.00           N  
ATOM   4604 HE21 GLN   300       3.164 -37.268  24.163  1.00  0.00           H  
ATOM   4605 HE22 GLN   300       3.218 -35.508  24.221  1.00  0.00           H  
ATOM   4606  C   GLN   300       9.264 -38.853  25.657  1.00  0.00           C  
ATOM   4607  O   GLN   300       9.782 -38.642  26.757  1.00  0.00           O  
ATOM   4608  N   SER   301       9.994 -38.941  24.540  1.00  0.00           N  
ATOM   4609  H   SER   301       9.503 -39.058  23.666  1.00  0.00           H  
ATOM   4610  CA  SER   301      11.461 -39.058  24.530  1.00  0.00           C  
ATOM   4611  HA  SER   301      11.733 -39.833  25.246  1.00  0.00           H  
ATOM   4612  CB  SER   301      11.944 -39.536  23.157  1.00  0.00           C  
ATOM   4613  HB2 SER   301      11.414 -40.453  22.892  1.00  0.00           H  
ATOM   4614  HB3 SER   301      11.727 -38.773  22.407  1.00  0.00           H  
ATOM   4615  OG  SER   301      13.339 -39.790  23.174  1.00  0.00           O  
ATOM   4616  HG  SER   301      13.494 -40.545  22.590  1.00  0.00           H  
ATOM   4617  C   SER   301      12.201 -37.772  24.919  1.00  0.00           C  
ATOM   4618  O   SER   301      11.885 -36.681  24.442  1.00  0.00           O  
ATOM   4619  N   SER   302      13.269 -37.921  25.707  1.00  0.00           N  
ATOM   4620  H   SER   302      13.452 -38.838  26.094  1.00  0.00           H  
ATOM   4621  CA  SER   302      14.267 -36.877  25.993  1.00  0.00           C  
ATOM   4622  HA  SER   302      13.760 -35.919  26.118  1.00  0.00           H  
ATOM   4623  CB  SER   302      14.968 -37.231  27.310  1.00  0.00           C  
ATOM   4624  HB2 SER   302      15.704 -36.462  27.552  1.00  0.00           H  
ATOM   4625  HB3 SER   302      14.232 -37.277  28.115  1.00  0.00           H  
ATOM   4626  OG  SER   302      15.616 -38.488  27.182  1.00  0.00           O  
ATOM   4627  HG  SER   302      16.550 -38.381  27.452  1.00  0.00           H  
ATOM   4628  C   SER   302      15.320 -36.717  24.879  1.00  0.00           C  
ATOM   4629  O   SER   302      16.068 -35.736  24.880  1.00  0.00           O  
ATOM   4630  N   LYS   303      15.414 -37.685  23.949  1.00  0.00           N  
ATOM   4631  H   LYS   303      14.714 -38.419  24.001  1.00  0.00           H  
ATOM   4632  CA  LYS   303      16.431 -37.806  22.875  1.00  0.00           C  
ATOM   4633  HA  LYS   303      16.348 -38.824  22.495  1.00  0.00           H  
ATOM   4634  CB  LYS   303      16.099 -36.873  21.688  1.00  0.00           C  
ATOM   4635  HB2 LYS   303      16.206 -35.832  22.001  1.00  0.00           H  
ATOM   4636  HB3 LYS   303      16.816 -37.065  20.889  1.00  0.00           H  
ATOM   4637  CG  LYS   303      14.673 -37.094  21.144  1.00  0.00           C  
ATOM   4638  HG2 LYS   303      14.497 -38.162  21.009  1.00  0.00           H  
ATOM   4639  HG3 LYS   303      13.957 -36.724  21.880  1.00  0.00           H  
ATOM   4640  CD  LYS   303      14.398 -36.378  19.811  1.00  0.00           C  
ATOM   4641  HD2 LYS   303      13.322 -36.414  19.627  1.00  0.00           H  
ATOM   4642  HD3 LYS   303      14.695 -35.330  19.893  1.00  0.00           H  
ATOM   4643  CE  LYS   303      15.126 -37.047  18.633  1.00  0.00           C  
ATOM   4644  HE2 LYS   303      16.206 -36.965  18.787  1.00  0.00           H  
ATOM   4645  HE3 LYS   303      14.868 -38.111  18.618  1.00  0.00           H  
ATOM   4646  NZ  LYS   303      14.755 -36.434  17.332  1.00  0.00           N  
ATOM   4647  HZ1 LYS   303      15.010 -35.458  17.298  1.00  0.00           H  
ATOM   4648  HZ2 LYS   303      15.222 -36.907  16.570  1.00  0.00           H  
ATOM   4649  HZ3 LYS   303      13.761 -36.506  17.167  1.00  0.00           H  
ATOM   4650  C   LYS   303      17.898 -37.720  23.355  1.00  0.00           C  
ATOM   4651  O   LYS   303      18.796 -37.364  22.584  1.00  0.00           O  
ATOM   4652  N   GLY   304      18.149 -38.049  24.624  1.00  0.00           N  
ATOM   4653  H   GLY   304      17.358 -38.312  25.194  1.00  0.00           H  
ATOM   4654  CA  GLY   304      19.459 -38.009  25.287  1.00  0.00           C  
ATOM   4655  HA2 GLY   304      20.112 -38.751  24.827  1.00  0.00           H  
ATOM   4656  HA3 GLY   304      19.907 -37.023  25.155  1.00  0.00           H  
ATOM   4657  C   GLY   304      19.367 -38.300  26.793  1.00  0.00           C  
ATOM   4658  O   GLY   304      18.284 -38.224  27.375  1.00  0.00           O  
ATOM   4659  N   VAL   305      20.498 -38.639  27.425  1.00  0.00           N  
ATOM   4660  H   VAL   305      21.349 -38.693  26.886  1.00  0.00           H  
ATOM   4661  CA  VAL   305      20.562 -39.038  28.854  1.00  0.00           C  
ATOM   4662  HA  VAL   305      19.599 -39.472  29.128  1.00  0.00           H  
ATOM   4663  CB  VAL   305      21.623 -40.139  29.092  1.00  0.00           C  
ATOM   4664  HB  VAL   305      21.532 -40.477  30.124  1.00  0.00           H  
ATOM   4665  CG1 VAL   305      21.391 -41.364  28.196  1.00  0.00           C  
ATOM   4666 HG11 VAL   305      22.071 -42.165  28.489  1.00  0.00           H  
ATOM   4667 HG12 VAL   305      20.368 -41.716  28.316  1.00  0.00           H  
ATOM   4668 HG13 VAL   305      21.568 -41.120  27.149  1.00  0.00           H  
ATOM   4669  CG2 VAL   305      23.067 -39.654  28.887  1.00  0.00           C  
ATOM   4670 HG21 VAL   305      23.219 -39.305  27.867  1.00  0.00           H  
ATOM   4671 HG22 VAL   305      23.299 -38.849  29.585  1.00  0.00           H  
ATOM   4672 HG23 VAL   305      23.759 -40.474  29.087  1.00  0.00           H  
ATOM   4673  C   VAL   305      20.785 -37.870  29.831  1.00  0.00           C  
ATOM   4674  O   VAL   305      20.657 -38.047  31.041  1.00  0.00           O  
ATOM   4675  N   THR   306      21.142 -36.684  29.329  1.00  0.00           N  
ATOM   4676  H   THR   306      21.182 -36.579  28.328  1.00  0.00           H  
ATOM   4677  CA  THR   306      21.573 -35.525  30.132  1.00  0.00           C  
ATOM   4678  HA  THR   306      22.134 -35.905  30.986  1.00  0.00           H  
ATOM   4679  CB  THR   306      22.521 -34.631  29.312  1.00  0.00           C  
ATOM   4680  HB  THR   306      22.734 -33.722  29.875  1.00  0.00           H  
ATOM   4681  CG2 THR   306      23.847 -35.327  29.005  1.00  0.00           C  
ATOM   4682 HG21 THR   306      23.684 -36.222  28.405  1.00  0.00           H  
ATOM   4683 HG22 THR   306      24.498 -34.644  28.459  1.00  0.00           H  
ATOM   4684 HG23 THR   306      24.338 -35.605  29.937  1.00  0.00           H  
ATOM   4685  OG1 THR   306      21.931 -34.282  28.073  1.00  0.00           O  
ATOM   4686  HG1 THR   306      21.157 -33.738  28.263  1.00  0.00           H  
ATOM   4687  C   THR   306      20.392 -34.689  30.662  1.00  0.00           C  
ATOM   4688  O   THR   306      19.385 -34.550  29.960  1.00  0.00           O  
ATOM   4689  N   PRO   307      20.498 -34.074  31.860  1.00  0.00           N  
ATOM   4690  CD  PRO   307      21.634 -34.136  32.774  1.00  0.00           C  
ATOM   4691  HD2 PRO   307      22.579 -33.953  32.260  1.00  0.00           H  
ATOM   4692  HD3 PRO   307      21.655 -35.113  33.260  1.00  0.00           H  
ATOM   4693  CG  PRO   307      21.393 -33.048  33.820  1.00  0.00           C  
ATOM   4694  HG2 PRO   307      21.808 -32.102  33.468  1.00  0.00           H  
ATOM   4695  HG3 PRO   307      21.820 -33.316  34.787  1.00  0.00           H  
ATOM   4696  CB  PRO   307      19.868 -32.960  33.873  1.00  0.00           C  
ATOM   4697  HB2 PRO   307      19.532 -31.987  34.233  1.00  0.00           H  
ATOM   4698  HB3 PRO   307      19.479 -33.754  34.511  1.00  0.00           H  
ATOM   4699  CA  PRO   307      19.450 -33.216  32.420  1.00  0.00           C  
ATOM   4700  HA  PRO   307      18.499 -33.748  32.414  1.00  0.00           H  
ATOM   4701  C   PRO   307      19.284 -31.904  31.634  1.00  0.00           C  
ATOM   4702  O   PRO   307      20.265 -31.299  31.198  1.00  0.00           O  
ATOM   4703  N   ARG   308      18.033 -31.452  31.471  1.00  0.00           N  
ATOM   4704  H   ARG   308      17.293 -31.976  31.929  1.00  0.00           H  
ATOM   4705  CA  ARG   308      17.648 -30.174  30.832  1.00  0.00           C  
ATOM   4706  HA  ARG   308      18.280 -29.389  31.252  1.00  0.00           H  
ATOM   4707  CB  ARG   308      17.907 -30.193  29.303  1.00  0.00           C  
ATOM   4708  HB2 ARG   308      17.362 -29.371  28.836  1.00  0.00           H  
ATOM   4709  HB3 ARG   308      18.965 -29.977  29.150  1.00  0.00           H  
ATOM   4710  CG  ARG   308      17.610 -31.487  28.519  1.00  0.00           C  
ATOM   4711  HG2 ARG   308      17.838 -31.305  27.468  1.00  0.00           H  
ATOM   4712  HG3 ARG   308      18.284 -32.272  28.861  1.00  0.00           H  
ATOM   4713  CD  ARG   308      16.172 -32.007  28.623  1.00  0.00           C  
ATOM   4714  HD2 ARG   308      16.077 -32.920  28.032  1.00  0.00           H  
ATOM   4715  HD3 ARG   308      15.980 -32.270  29.660  1.00  0.00           H  
ATOM   4716  NE  ARG   308      15.176 -31.014  28.180  1.00  0.00           N  
ATOM   4717  HE  ARG   308      14.663 -30.513  28.901  1.00  0.00           H  
ATOM   4718  CZ  ARG   308      14.821 -30.718  26.945  1.00  0.00           C  
ATOM   4719  NH1 ARG   308      15.315 -31.317  25.899  1.00  0.00           N  
ATOM   4720 HH11 ARG   308      15.990 -32.049  26.022  1.00  0.00           H  
ATOM   4721 HH12 ARG   308      14.997 -31.065  24.980  1.00  0.00           H  
ATOM   4722  NH2 ARG   308      13.930 -29.796  26.749  1.00  0.00           N  
ATOM   4723 HH21 ARG   308      13.535 -29.333  27.559  1.00  0.00           H  
ATOM   4724 HH22 ARG   308      13.632 -29.556  25.821  1.00  0.00           H  
ATOM   4725  C   ARG   308      16.206 -29.778  31.178  1.00  0.00           C  
ATOM   4726  O   ARG   308      15.420 -30.611  31.622  1.00  0.00           O  
ATOM   4727  N   THR   309      15.867 -28.505  30.987  1.00  0.00           N  
ATOM   4728  H   THR   309      16.562 -27.892  30.590  1.00  0.00           H  
ATOM   4729  CA  THR   309      14.572 -27.911  31.386  1.00  0.00           C  
ATOM   4730  HA  THR   309      14.383 -28.198  32.421  1.00  0.00           H  
ATOM   4731  CB  THR   309      14.693 -26.374  31.368  1.00  0.00           C  
ATOM   4732  HB  THR   309      15.624 -26.095  31.863  1.00  0.00           H  
ATOM   4733  CG2 THR   309      14.687 -25.767  29.962  1.00  0.00           C  
ATOM   4734 HG21 THR   309      13.722 -25.927  29.480  1.00  0.00           H  
ATOM   4735 HG22 THR   309      14.874 -24.695  30.028  1.00  0.00           H  
ATOM   4736 HG23 THR   309      15.470 -26.220  29.356  1.00  0.00           H  
ATOM   4737  OG1 THR   309      13.634 -25.799  32.089  1.00  0.00           O  
ATOM   4738  HG1 THR   309      13.789 -24.847  32.150  1.00  0.00           H  
ATOM   4739  C   THR   309      13.363 -28.418  30.571  1.00  0.00           C  
ATOM   4740  O   THR   309      13.531 -29.133  29.575  1.00  0.00           O  
ATOM   4741  N   SER   310      12.154 -28.002  30.965  1.00  0.00           N  
ATOM   4742  H   SER   310      12.129 -27.355  31.745  1.00  0.00           H  
ATOM   4743  CA  SER   310      10.855 -28.381  30.382  1.00  0.00           C  
ATOM   4744  HA  SER   310      10.086 -27.865  30.958  1.00  0.00           H  
ATOM   4745  CB  SER   310      10.764 -27.808  28.953  1.00  0.00           C  
ATOM   4746  HB2 SER   310      11.085 -26.765  28.971  1.00  0.00           H  
ATOM   4747  HB3 SER   310      11.427 -28.365  28.291  1.00  0.00           H  
ATOM   4748  OG  SER   310       9.450 -27.870  28.432  1.00  0.00           O  
ATOM   4749  HG  SER   310       9.388 -27.285  27.665  1.00  0.00           H  
ATOM   4750  C   SER   310      10.531 -29.888  30.518  1.00  0.00           C  
ATOM   4751  O   SER   310      11.044 -30.558  31.418  1.00  0.00           O  
ATOM   4752  N   ASN   311       9.664 -30.418  29.649  1.00  0.00           N  
ATOM   4753  H   ASN   311       9.293 -29.766  28.966  1.00  0.00           H  
ATOM   4754  CA  ASN   311       9.057 -31.760  29.655  1.00  0.00           C  
ATOM   4755  HA  ASN   311       8.367 -31.786  28.809  1.00  0.00           H  
ATOM   4756  CB  ASN   311      10.110 -32.855  29.387  1.00  0.00           C  
ATOM   4757  HB2 ASN   311      10.785 -32.929  30.238  1.00  0.00           H  
ATOM   4758  HB3 ASN   311       9.605 -33.816  29.284  1.00  0.00           H  
ATOM   4759  CG  ASN   311      10.919 -32.613  28.130  1.00  0.00           C  
ATOM   4760  OD1 ASN   311      10.411 -32.545  27.022  1.00  0.00           O  
ATOM   4761  ND2 ASN   311      12.217 -32.470  28.248  1.00  0.00           N  
ATOM   4762 HD21 ASN   311      12.642 -32.494  29.171  1.00  0.00           H  
ATOM   4763 HD22 ASN   311      12.732 -32.318  27.404  1.00  0.00           H  
ATOM   4764  C   ASN   311       8.185 -32.072  30.884  1.00  0.00           C  
ATOM   4765  O   ASN   311       6.973 -32.220  30.747  1.00  0.00           O  
ATOM   4766  N   PHE   312       8.801 -32.193  32.063  1.00  0.00           N  
ATOM   4767  H   PHE   312       9.790 -31.977  32.081  1.00  0.00           H  
ATOM   4768  CA  PHE   312       8.181 -32.681  33.307  1.00  0.00           C  
ATOM   4769  HA  PHE   312       7.102 -32.748  33.156  1.00  0.00           H  
ATOM   4770  CB  PHE   312       8.696 -34.104  33.618  1.00  0.00           C  
ATOM   4771  HB2 PHE   312       9.697 -34.016  34.040  1.00  0.00           H  
ATOM   4772  HB3 PHE   312       8.058 -34.545  34.386  1.00  0.00           H  
ATOM   4773  CG  PHE   312       8.760 -35.068  32.437  1.00  0.00           C  
ATOM   4774  CD1 PHE   312       9.964 -35.738  32.135  1.00  0.00           C  
ATOM   4775  HD1 PHE   312      10.830 -35.604  32.765  1.00  0.00           H  
ATOM   4776  CE1 PHE   312      10.044 -36.589  31.017  1.00  0.00           C  
ATOM   4777  HE1 PHE   312      10.969 -37.101  30.791  1.00  0.00           H  
ATOM   4778  CZ  PHE   312       8.919 -36.779  30.195  1.00  0.00           C  
ATOM   4779  HZ  PHE   312       8.980 -37.428  29.331  1.00  0.00           H  
ATOM   4780  CE2 PHE   312       7.711 -36.128  30.502  1.00  0.00           C  
ATOM   4781  HE2 PHE   312       6.841 -36.273  29.874  1.00  0.00           H  
ATOM   4782  CD2 PHE   312       7.629 -35.283  31.624  1.00  0.00           C  
ATOM   4783  HD2 PHE   312       6.697 -34.781  31.847  1.00  0.00           H  
ATOM   4784  C   PHE   312       8.381 -31.703  34.485  1.00  0.00           C  
ATOM   4785  O   PHE   312       8.297 -32.082  35.652  1.00  0.00           O  
ATOM   4786  N   ASP   313       8.698 -30.439  34.192  1.00  0.00           N  
ATOM   4787  H   ASP   313       8.679 -30.160  33.222  1.00  0.00           H  
ATOM   4788  CA  ASP   313       9.034 -29.403  35.180  1.00  0.00           C  
ATOM   4789  HA  ASP   313       9.850 -29.786  35.792  1.00  0.00           H  
ATOM   4790  CB  ASP   313       9.560 -28.137  34.474  1.00  0.00           C  
ATOM   4791  HB2 ASP   313       9.890 -27.431  35.237  1.00  0.00           H  
ATOM   4792  HB3 ASP   313      10.440 -28.418  33.892  1.00  0.00           H  
ATOM   4793  CG  ASP   313       8.582 -27.421  33.527  1.00  0.00           C  
ATOM   4794  OD1 ASP   313       8.891 -26.268  33.153  1.00  0.00           O  
ATOM   4795  OD2 ASP   313       7.570 -28.020  33.104  1.00  0.00           O  
ATOM   4796  C   ASP   313       7.888 -29.062  36.155  1.00  0.00           C  
ATOM   4797  O   ASP   313       8.155 -28.607  37.268  1.00  0.00           O  
ATOM   4798  N   GLU   314       6.636 -29.363  35.801  1.00  0.00           N  
ATOM   4799  H   GLU   314       6.485 -29.677  34.852  1.00  0.00           H  
ATOM   4800  CA  GLU   314       5.468 -29.278  36.696  1.00  0.00           C  
ATOM   4801  HA  GLU   314       5.466 -28.287  37.151  1.00  0.00           H  
ATOM   4802  CB  GLU   314       4.171 -29.401  35.872  1.00  0.00           C  
ATOM   4803  HB2 GLU   314       3.328 -29.196  36.533  1.00  0.00           H  
ATOM   4804  HB3 GLU   314       4.184 -28.633  35.097  1.00  0.00           H  
ATOM   4805  CG  GLU   314       3.964 -30.778  35.212  1.00  0.00           C  
ATOM   4806  HG2 GLU   314       4.831 -31.000  34.584  1.00  0.00           H  
ATOM   4807  HG3 GLU   314       3.913 -31.539  35.993  1.00  0.00           H  
ATOM   4808  CD  GLU   314       2.686 -30.864  34.350  1.00  0.00           C  
ATOM   4809  OE1 GLU   314       1.848 -29.930  34.372  1.00  0.00           O  
ATOM   4810  OE2 GLU   314       2.523 -31.879  33.633  1.00  0.00           O  
ATOM   4811  C   GLU   314       5.509 -30.289  37.863  1.00  0.00           C  
ATOM   4812  O   GLU   314       4.838 -30.089  38.875  1.00  0.00           O  
ATOM   4813  N   GLU   315       6.350 -31.327  37.770  1.00  0.00           N  
ATOM   4814  H   GLU   315       6.862 -31.437  36.901  1.00  0.00           H  
ATOM   4815  CA  GLU   315       6.674 -32.274  38.852  1.00  0.00           C  
ATOM   4816  HA  GLU   315       5.899 -32.211  39.616  1.00  0.00           H  
ATOM   4817  CB  GLU   315       6.678 -33.718  38.307  1.00  0.00           C  
ATOM   4818  HB2 GLU   315       7.475 -33.809  37.568  1.00  0.00           H  
ATOM   4819  HB3 GLU   315       6.913 -34.406  39.121  1.00  0.00           H  
ATOM   4820  CG  GLU   315       5.361 -34.181  37.655  1.00  0.00           C  
ATOM   4821  HG2 GLU   315       5.164 -33.564  36.776  1.00  0.00           H  
ATOM   4822  HG3 GLU   315       5.507 -35.204  37.298  1.00  0.00           H  
ATOM   4823  CD  GLU   315       4.139 -34.160  38.597  1.00  0.00           C  
ATOM   4824  OE1 GLU   315       4.311 -34.228  39.838  1.00  0.00           O  
ATOM   4825  OE2 GLU   315       2.995 -34.128  38.091  1.00  0.00           O  
ATOM   4826  C   GLU   315       8.004 -31.922  39.563  1.00  0.00           C  
ATOM   4827  O   GLU   315       8.548 -32.723  40.325  1.00  0.00           O  
ATOM   4828  N   VAL   316       8.548 -30.720  39.314  1.00  0.00           N  
ATOM   4829  H   VAL   316       8.037 -30.109  38.684  1.00  0.00           H  
ATOM   4830  CA  VAL   316       9.841 -30.218  39.831  1.00  0.00           C  
ATOM   4831  HA  VAL   316       9.993 -29.263  39.327  1.00  0.00           H  
ATOM   4832  CB  VAL   316       9.783 -29.876  41.345  1.00  0.00           C  
ATOM   4833  HB  VAL   316       9.780 -30.797  41.929  1.00  0.00           H  
ATOM   4834  CG1 VAL   316      10.967 -29.007  41.804  1.00  0.00           C  
ATOM   4835 HG11 VAL   316      10.833 -28.720  42.848  1.00  0.00           H  
ATOM   4836 HG12 VAL   316      11.897 -29.564  41.738  1.00  0.00           H  
ATOM   4837 HG13 VAL   316      11.032 -28.108  41.191  1.00  0.00           H  
ATOM   4838  CG2 VAL   316       8.516 -29.076  41.702  1.00  0.00           C  
ATOM   4839 HG21 VAL   316       8.528 -28.800  42.756  1.00  0.00           H  
ATOM   4840 HG22 VAL   316       8.459 -28.172  41.094  1.00  0.00           H  
ATOM   4841 HG23 VAL   316       7.625 -29.679  41.528  1.00  0.00           H  
ATOM   4842  C   VAL   316      11.027 -31.092  39.372  1.00  0.00           C  
ATOM   4843  O   VAL   316      11.940 -31.441  40.127  1.00  0.00           O  
ATOM   4844  N   MET   317      11.017 -31.449  38.083  1.00  0.00           N  
ATOM   4845  H   MET   317      10.220 -31.156  37.534  1.00  0.00           H  
ATOM   4846  CA  MET   317      12.045 -32.251  37.406  1.00  0.00           C  
ATOM   4847  HA  MET   317      12.706 -32.692  38.152  1.00  0.00           H  
ATOM   4848  CB  MET   317      11.386 -33.402  36.630  1.00  0.00           C  
ATOM   4849  HB2 MET   317      10.661 -32.982  35.936  1.00  0.00           H  
ATOM   4850  HB3 MET   317      12.140 -33.918  36.037  1.00  0.00           H  
ATOM   4851  CG  MET   317      10.677 -34.422  37.528  1.00  0.00           C  
ATOM   4852  HG2 MET   317       9.949 -33.903  38.152  1.00  0.00           H  
ATOM   4853  HG3 MET   317      10.126 -35.110  36.887  1.00  0.00           H  
ATOM   4854  SD  MET   317      11.773 -35.398  38.598  1.00  0.00           S  
ATOM   4855  CE  MET   317      12.604 -36.428  37.359  1.00  0.00           C  
ATOM   4856  HE1 MET   317      13.124 -35.803  36.636  1.00  0.00           H  
ATOM   4857  HE2 MET   317      13.332 -37.066  37.854  1.00  0.00           H  
ATOM   4858  HE3 MET   317      11.868 -37.048  36.846  1.00  0.00           H  
ATOM   4859  C   MET   317      12.915 -31.420  36.450  1.00  0.00           C  
ATOM   4860  O   MET   317      12.443 -30.505  35.777  1.00  0.00           O  
ATOM   4861  N   LYS   318      14.185 -31.815  36.306  1.00  0.00           N  
ATOM   4862  H   LYS   318      14.488 -32.585  36.896  1.00  0.00           H  
ATOM   4863  CA  LYS   318      15.157 -31.319  35.310  1.00  0.00           C  
ATOM   4864  HA  LYS   318      14.780 -30.374  34.912  1.00  0.00           H  
ATOM   4865  CB  LYS   318      16.495 -31.044  36.028  1.00  0.00           C  
ATOM   4866  HB2 LYS   318      16.281 -30.727  37.051  1.00  0.00           H  
ATOM   4867  HB3 LYS   318      17.085 -31.961  36.083  1.00  0.00           H  
ATOM   4868  CG  LYS   318      17.308 -29.926  35.356  1.00  0.00           C  
ATOM   4869  HG2 LYS   318      17.598 -30.236  34.350  1.00  0.00           H  
ATOM   4870  HG3 LYS   318      16.683 -29.036  35.283  1.00  0.00           H  
ATOM   4871  CD  LYS   318      18.565 -29.601  36.185  1.00  0.00           C  
ATOM   4872  HD2 LYS   318      18.292 -29.442  37.230  1.00  0.00           H  
ATOM   4873  HD3 LYS   318      19.236 -30.462  36.147  1.00  0.00           H  
ATOM   4874  CE  LYS   318      19.327 -28.367  35.671  1.00  0.00           C  
ATOM   4875  HE2 LYS   318      20.319 -28.357  36.137  1.00  0.00           H  
ATOM   4876  HE3 LYS   318      19.477 -28.463  34.591  1.00  0.00           H  
ATOM   4877  NZ  LYS   318      18.635 -27.087  35.982  1.00  0.00           N  
ATOM   4878  HZ1 LYS   318      19.180 -26.304  35.643  1.00  0.00           H  
ATOM   4879  HZ2 LYS   318      17.721 -27.040  35.555  1.00  0.00           H  
ATOM   4880  HZ3 LYS   318      18.523 -26.962  36.980  1.00  0.00           H  
ATOM   4881  C   LYS   318      15.241 -32.286  34.116  1.00  0.00           C  
ATOM   4882  O   LYS   318      16.323 -32.699  33.687  1.00  0.00           O  
ATOM   4883  N   THR   319      14.068 -32.722  33.648  1.00  0.00           N  
ATOM   4884  H   THR   319      13.257 -32.238  34.009  1.00  0.00           H  
ATOM   4885  CA  THR   319      13.797 -33.896  32.790  1.00  0.00           C  
ATOM   4886  HA  THR   319      12.713 -33.996  32.741  1.00  0.00           H  
ATOM   4887  CB  THR   319      14.257 -33.676  31.340  1.00  0.00           C  
ATOM   4888  HB  THR   319      15.339 -33.550  31.321  1.00  0.00           H  
ATOM   4889  CG2 THR   319      13.877 -34.820  30.400  1.00  0.00           C  
ATOM   4890 HG21 THR   319      14.397 -35.734  30.685  1.00  0.00           H  
ATOM   4891 HG22 THR   319      12.800 -34.990  30.438  1.00  0.00           H  
ATOM   4892 HG23 THR   319      14.161 -34.563  29.380  1.00  0.00           H  
ATOM   4893  OG1 THR   319      13.653 -32.524  30.799  1.00  0.00           O  
ATOM   4894  HG1 THR   319      14.043 -31.756  31.255  1.00  0.00           H  
ATOM   4895  C   THR   319      14.302 -35.234  33.353  1.00  0.00           C  
ATOM   4896  O   THR   319      13.494 -36.119  33.616  1.00  0.00           O  
ATOM   4897  N   ALA   320      15.613 -35.406  33.551  1.00  0.00           N  
ATOM   4898  H   ALA   320      16.221 -34.618  33.371  1.00  0.00           H  
ATOM   4899  CA  ALA   320      16.224 -36.692  33.913  1.00  0.00           C  
ATOM   4900  HA  ALA   320      15.661 -37.495  33.433  1.00  0.00           H  
ATOM   4901  CB  ALA   320      17.647 -36.717  33.337  1.00  0.00           C  
ATOM   4902  HB1 ALA   320      18.103 -37.689  33.535  1.00  0.00           H  
ATOM   4903  HB2 ALA   320      17.616 -36.563  32.258  1.00  0.00           H  
ATOM   4904  HB3 ALA   320      18.259 -35.941  33.798  1.00  0.00           H  
ATOM   4905  C   ALA   320      16.224 -36.984  35.430  1.00  0.00           C  
ATOM   4906  O   ALA   320      16.024 -38.131  35.834  1.00  0.00           O  
ATOM   4907  N   LYS   321      16.441 -35.953  36.260  1.00  0.00           N  
ATOM   4908  H   LYS   321      16.541 -35.041  35.840  1.00  0.00           H  
ATOM   4909  CA  LYS   321      16.502 -36.016  37.736  1.00  0.00           C  
ATOM   4910  HA  LYS   321      16.140 -36.990  38.074  1.00  0.00           H  
ATOM   4911  CB  LYS   321      17.956 -35.828  38.222  1.00  0.00           C  
ATOM   4912  HB2 LYS   321      18.361 -34.903  37.806  1.00  0.00           H  
ATOM   4913  HB3 LYS   321      17.949 -35.726  39.309  1.00  0.00           H  
ATOM   4914  CG  LYS   321      18.889 -36.998  37.866  1.00  0.00           C  
ATOM   4915  HG2 LYS   321      18.434 -37.933  38.199  1.00  0.00           H  
ATOM   4916  HG3 LYS   321      19.030 -37.039  36.785  1.00  0.00           H  
ATOM   4917  CD  LYS   321      20.255 -36.833  38.556  1.00  0.00           C  
ATOM   4918  HD2 LYS   321      20.718 -35.902  38.222  1.00  0.00           H  
ATOM   4919  HD3 LYS   321      20.103 -36.782  39.637  1.00  0.00           H  
ATOM   4920  CE  LYS   321      21.184 -38.013  38.234  1.00  0.00           C  
ATOM   4921  HE2 LYS   321      20.678 -38.942  38.513  1.00  0.00           H  
ATOM   4922  HE3 LYS   321      21.360 -38.039  37.154  1.00  0.00           H  
ATOM   4923  NZ  LYS   321      22.480 -37.909  38.956  1.00  0.00           N  
ATOM   4924  HZ1 LYS   321      22.345 -37.914  39.958  1.00  0.00           H  
ATOM   4925  HZ2 LYS   321      23.087 -38.684  38.723  1.00  0.00           H  
ATOM   4926  HZ3 LYS   321      22.971 -37.059  38.715  1.00  0.00           H  
ATOM   4927  C   LYS   321      15.591 -34.962  38.379  1.00  0.00           C  
ATOM   4928  O   LYS   321      15.175 -34.015  37.709  1.00  0.00           O
[truncated: 391,104 more chars]
